# Supplementary material for: HMG20B stabilizes association of LSD1 with GFI1 on chromatin to confer transcription repression and leukemia cell differentiation block
Source: Oncogene. 2022 Sep 28;41(44):4841–54. doi: 10.1038/s41388-022-02471-y (PMC7613766; doi:10.1038/s41388-022-02471-y)
Supplement: Supplementary file 2 — Table S5 [file 41388_2022_2471_MOESM2_ESM.xlsx]

## Sheet: Diff expr genes
Table S5. Differentially expressed genes after HMG20B knockdown in THP1 AML cells.
EnsemblID	Gene symbol	NTC_1	NTC_2	NTC_3	KD_1	KD_2	KD_3	P (t-test)	Log2 FC
ENSG00000275714	H3C1	0	0.0540269	0	0.180642	0.367162	0.329073	0.0310429	4.02062
ENSG00000181577	C6orf223	1.99674	0.590319	0.653399	3.40232	6.1766	4.35827	0.0289451	2.10467
ENSG00000178573	MAF	0.135004	0.0746539	0.114431	0.329484	0.344992	0.478961	0.0182696	1.83147
ENSG00000255833	TIFAB	1.18261	0.713754	0.700856	2.47267	3.26755	2.6393	0.00439283	1.6899
ENSG00000090659	CD209	1.35792	0.859343	0.869808	3.4175	3.12265	3.37036	0.000993825	1.68272
ENSG00000276085	CCL3L3	0.435167	0.211477	0.274046	0.766006	0.825046	1.14496	0.0186068	1.57129
ENSG00000059804	SLC2A3	0.183065	0.075554	0.0824741	0.288914	0.370339	0.338532	0.00908716	1.54856
ENSG00000159388	BTG2	4.77686	4.06085	3.47289	13.2496	12.19	10.1415	0.00648298	1.53121
ENSG00000146192	FGD2	0.222023	0.157355	0.170569	0.547253	0.420876	0.521557	0.00557897	1.43764
ENSG00000151632	AKR1C2	0.112138	0.160927	0.130438	0.291251	0.329243	0.460661	0.0397732	1.42192
ENSG00000169896	ITGAM	0.354045	0.300015	0.238511	0.668403	0.696184	0.936252	0.0200645	1.36612
ENSG00000066294	CD84	0.300315	0.20343	0.155988	0.711416	0.520397	0.427104	0.0388003	1.33029
ENSG00000178093	TSSK6	0.0888257	0.10192	0.0792451	0.265048	0.238577	0.165543	0.0410371	1.30946
ENSG00000198576	ARC	0.190474	0.110086	0.053946	0.299515	0.300721	0.262951	0.0404399	1.28386
ENSG00000169413	RNASE6	2.30464	1.50437	2.14092	4.78541	4.43729	5.18597	0.00104973	1.27599
ENSG00000134955	SLC37A2	0.411959	0.198041	0.179237	0.620378	0.517855	0.696613	0.0229096	1.21713
ENSG00000125538	IL1B	0.297601	0.279387	0.212057	0.66774	0.636412	0.529424	0.00404614	1.21648
ENSG00000185432	METTL7A	1.23812	0.871413	0.715712	2.01901	2.27706	2.08819	0.00681068	1.17614
ENSG00000102962	CCL22	2.19437	1.62819	1.03723	3.83444	4.41381	2.63728	0.0401742	1.16345
ENSG00000140030	GPR65	0.184772	0.116893	0.0878315	0.369124	0.251817	0.237328	0.0431578	1.13982
ENSG00000160255	ITGB2	12.0633	8.15525	5.07485	20.5043	15.73	19.1106	0.019158	1.12969
ENSG00000093072	ADA2	0.579557	0.285273	0.334849	0.983328	0.60897	0.899572	0.04392	1.05458
ENSG00000196878	LAMB3	0.154418	0.120484	0.050185	0.278107	0.195334	0.196654	0.0497195	1.04354
ENSG00000185198	PRSS57	0.123953	0.116012	0.167269	0.217567	0.272909	0.348778	0.0472744	1.04325
ENSG00000105223	PLD3	6.27444	5.3291	3.73154	9.53735	8.87867	12.755	0.0275693	1.02337
ENSG00000165288	BRWD3	0.112209	0.119794	0.126576	0.220857	0.27934	0.221786	0.0206702	1.00968
ENSG00000166128	RAB8B	0.334216	0.229666	0.29431	0.641339	0.603763	0.48126	0.0111251	1.00836
ENSG00000197122	SRC	0.149006	0.117962	0.109121	0.292179	0.233612	0.227009	0.0113162	1.00119
ENSG00000186815	TPCN1	0.667651	0.625749	0.531066	1.38891	1.11584	1.1344	0.0100819	0.996128
ENSG00000166750	SLFN5	0.211723	0.130533	0.142572	0.400072	0.307195	0.259131	0.0392311	0.995146
ENSG00000135365	PHF21A	0.136046	0.146987	0.144625	0.234894	0.327465	0.28809	0.0326963	0.991767
ENSG00000177663	IL17RA	2.84151	1.99507	1.33947	4.88501	3.81092	3.46544	0.030732	0.97755
ENSG00000120875	DUSP4	0.349009	0.38091	0.342538	0.618522	0.742874	0.734951	0.00903322	0.966957
ENSG00000125945	ZNF436	0.730909	0.635383	0.588533	1.12164	1.5576	1.14117	0.0394615	0.966688
ENSG00000123360	PDE1B	0.437835	0.266698	0.299534	0.652437	0.716064	0.570136	0.0109217	0.949186
ENSG00000110002	VWA5A	0.114373	0.112535	0.120043	0.17972	0.257257	0.229873	0.0412666	0.942633
ENSG00000168329	CX3CR1	3.29794	1.93056	1.48658	4.91308	4.15408	3.80099	0.04268	0.938329
ENSG00000075426	FOSL2	3.33886	2.73623	2.07411	5.8314	5.61779	4.06499	0.0272118	0.928859
ENSG00000030582	GRN	52.7465	44.8145	21.5876	87.2057	62.9659	76.5966	0.0412396	0.928456
ENSG00000198502	HLA-DRB5	2.405	1.36713	1.47184	3.62185	2.57237	3.71948	0.0349428	0.918763
ENSG00000182578	CSF1R	1.53519	0.776486	0.793716	2.21892	1.53795	2.1085	0.0498034	0.917448
ENSG00000183484	GPR132	0.635751	0.448056	0.331783	1.0126	0.971125	0.682267	0.0391615	0.91327
ENSG00000141279	NPEPPS	0.306913	0.440184	0.351027	0.617248	0.76403	0.681176	0.0052201	0.90932
ENSG00000254415	SIGLEC14	0.945063	0.726407	0.774925	1.71529	1.36733	1.49605	0.00667863	0.904269
ENSG00000171617	ENC1	0.433108	0.519528	0.292929	0.860589	0.866519	0.582068	0.0422776	0.890578
ENSG00000008513	ST3GAL1	0.324139	0.271938	0.263507	0.477868	0.529461	0.584843	0.00481004	0.889286
ENSG00000169429	CXCL8	0.519814	0.345766	0.449346	0.870916	0.7441	0.81433	0.00533613	0.885587
ENSG00000143373	ZNF687	2.40001	2.64451	1.84578	4.75723	4.72392	3.24795	0.0416326	0.885491
ENSG00000127415	IDUA	0.175451	0.130618	0.107756	0.286912	0.196781	0.278067	0.0348626	0.880314
ENSG00000147570	DNAJC5B	0.469915	0.267978	0.453978	0.624127	0.693045	0.875203	0.0290152	0.879267
ENSG00000163346	PBXIP1	2.568	2.4789	2.09424	3.81859	3.97884	5.2986	0.0415457	0.874902
ENSG00000173334	TRIB1	1.07711	1.1233	1.20804	1.79679	2.18065	2.26391	0.0171068	0.87274
ENSG00000034677	RNF19A	0.351428	0.396364	0.272941	0.65841	0.706932	0.501181	0.0259573	0.870748
ENSG00000174327	SLC16A13	0.753142	0.532219	0.411373	1.20162	1.07513	0.813209	0.0386867	0.864828
ENSG00000196209	SIRPB2	0.262243	0.215159	0.184564	0.384627	0.339009	0.477927	0.0288796	0.860082
ENSG00000119938	PPP1R3C	0.230732	0.264747	0.13634	0.426503	0.3871	0.332283	0.0262695	0.858879
ENSG00000124942	AHNAK	1.50117	1.10108	0.830419	2.26958	2.23578	1.71779	0.0247613	0.858318
ENSG00000138172	CALHM2	0.792415	0.652276	0.434706	1.41429	1.03432	0.955114	0.0494083	0.856845
ENSG00000124762	CDKN1A	6.78126	5.03492	4.83534	9.39988	11.468	8.98759	0.0122775	0.842342
ENSG00000118503	TNFAIP3	0.430548	0.296068	0.321207	0.663013	0.692518	0.508843	0.021388	0.831298
ENSG00000077585	GPR137B	0.146005	0.141298	0.149176	0.290167	0.236418	0.245976	0.0195421	0.823735
ENSG00000123066	MED13L	0.176864	0.167156	0.157493	0.297847	0.335894	0.25171	0.0291282	0.820125
ENSG00000106799	TGFBR1	1.38808	0.990827	0.921308	2.03021	1.85439	1.94157	0.019401	0.819984
ENSG00000171115	GIMAP8	0.164839	0.145908	0.113189	0.23274	0.289429	0.224137	0.0160346	0.815919
ENSG00000152926	ZNF117	0.646522	0.544488	0.612558	1.18072	1.13401	0.860101	0.0356645	0.815822
ENSG00000113916	BCL6	0.237422	0.217026	0.151929	0.394832	0.343934	0.325843	0.0109967	0.812038
ENSG00000197746	PSAP	8.36016	8.02669	4.56045	11.9196	10.5419	14.0449	0.0321341	0.801385
ENSG00000173041	ZNF680	0.24681	0.233235	0.232815	0.444881	0.449211	0.342114	0.0360255	0.794231
ENSG00000170581	STAT2	2.32139	1.73606	1.28975	3.51703	3.3554	2.38302	0.0498011	0.791517
ENSG00000166949	SMAD3	0.273866	0.226387	0.19169	0.390519	0.463466	0.341639	0.0219253	0.789038
ENSG00000182287	AP1S2	6.65853	5.69628	5.38432	9.37927	9.75232	11.3197	0.00635694	0.77957
ENSG00000187902	SHISA7	0.186684	0.240539	0.230506	0.35657	0.441613	0.322386	0.0322765	0.768666
ENSG00000157741	UBN2	0.173939	0.151966	0.13776	0.29155	0.257057	0.239073	0.00641904	0.764527
ENSG00000127528	KLF2	2.02508	1.43048	1.87521	3.08337	2.88681	3.08121	0.0121854	0.763795
ENSG00000125730	C3	0.175275	0.25835	0.259664	0.352077	0.362088	0.461414	0.0247001	0.761843
ENSG00000164938	TP53INP1	0.182665	0.170517	0.146785	0.23861	0.318674	0.2885	0.0240067	0.758459
ENSG00000007312	CD79B	0.562096	0.589678	0.88013	1.10903	0.97402	1.34688	0.0355592	0.755348
ENSG00000142156	COL6A1	0.874682	0.612416	0.5316	1.17084	0.980607	1.22985	0.0277079	0.744153
ENSG00000172828	CES3	0.518162	0.38147	0.348368	0.716892	0.60924	0.735612	0.016362	0.724247
ENSG00000179152	TCAIM	0.215339	0.249341	0.35475	0.404005	0.457649	0.487278	0.031989	0.719125
ENSG00000167123	CERCAM	1.24159	0.981842	0.934983	1.44083	1.69858	2.05859	0.0430084	0.718757
ENSG00000024422	EHD2	0.462822	0.536642	0.378754	0.634646	0.894858	0.732417	0.0393152	0.714744
ENSG00000197971	MBP	0.440824	0.376974	0.332078	0.630375	0.677419	0.57119	0.00527648	0.708474
ENSG00000104081	BMF	0.729057	0.600508	0.517872	0.967386	1.03103	1.01315	0.0171933	0.704986
ENSG00000100485	SOS2	0.291705	0.27126	0.248928	0.436833	0.51317	0.370705	0.0445072	0.70195
ENSG00000135677	GNS	1.52231	1.2323	0.88785	2.09778	1.79542	2.01978	0.0358319	0.698975
ENSG00000104946	TBC1D17	0.689928	0.745071	0.718689	1.19751	1.18147	1.11463	0.000344346	0.697912
ENSG00000127533	F2RL3	0.897368	0.592609	0.730642	1.29453	1.11422	1.19114	0.0173513	0.696992
ENSG00000171847	FAM90A1	0.159772	0.181579	0.238535	0.262696	0.300589	0.368661	0.0430074	0.684477
ENSG00000136161	RCBTB2	0.19222	0.308278	0.222154	0.333804	0.450233	0.376556	0.0399324	0.68349
ENSG00000155090	KLF10	7.24959	6.5705	6.64207	10.7412	11.202	10.9037	0.000260735	0.682798
ENSG00000012822	CALCOCO1	0.430238	0.436503	0.390567	0.621625	0.685366	0.710393	0.0031426	0.682147
ENSG00000074706	IPCEF1	0.256016	0.197906	0.182149	0.373793	0.34724	0.295506	0.0168895	0.676407
ENSG00000165030	NFIL3	0.767269	0.993518	0.68909	1.22754	1.39348	1.28695	0.0175787	0.673713
ENSG00000161021	MAML1	0.517151	0.44053	0.359722	0.811881	0.719807	0.567237	0.0459781	0.671955
ENSG00000035862	TIMP2	0.950423	0.774299	0.63405	1.18628	1.19551	1.36847	0.0181714	0.668957
ENSG00000118689	FOXO3	0.518112	0.48999	0.402415	0.678418	0.896596	0.667188	0.0474973	0.668691
ENSG00000109572	CLCN3	0.235495	0.208771	0.185579	0.353586	0.334764	0.310998	0.00315221	0.665992
ENSG00000001561	ENPP4	0.541517	0.539609	0.522601	0.950987	0.818933	0.769058	0.0277566	0.662819
ENSG00000197766	CFD	23.3713	25.6405	26.8844	41.4844	35.506	42.822	0.0116511	0.658678
ENSG00000265972	TXNIP	130.59	130.896	117.249	177.034	196.641	223.965	0.0239335	0.658087
ENSG00000063438	AHRR	0.288408	0.28676	0.17958	0.417859	0.441442	0.330771	0.0424476	0.656982
ENSG00000275342	PRAG1	0.609302	0.462101	0.414279	0.795742	0.823686	0.719224	0.0227248	0.654553
ENSG00000059728	MXD1	0.157142	0.166325	0.158585	0.26466	0.262298	0.231103	0.00971288	0.653126
ENSG00000221843	C2orf16	0.241941	0.293727	0.179043	0.407208	0.352976	0.363631	0.0359577	0.652974
ENSG00000167208	SNX20	4.00117	3.40879	2.62959	5.57625	5.51829	4.66283	0.0212036	0.650332
ENSG00000136068	FLNB	0.261313	0.254098	0.211565	0.388848	0.409066	0.339253	0.00762465	0.645463
ENSG00000271605	MILR1	0.909276	0.644396	0.8057	1.39473	1.1365	1.15656	0.0175538	0.644355
ENSG00000103066	PLA2G15	0.98394	0.791881	0.657334	1.26417	1.33741	1.20153	0.0269077	0.644349
ENSG00000143409	MINDY1	0.795186	0.818462	0.620115	1.01589	1.25651	1.2142	0.0133995	0.642342
ENSG00000203485	INF2	1.17609	1.28524	1.00664	1.46323	2.0125	1.93721	0.045589	0.642327
ENSG00000152503	TRIM36	0.206843	0.209373	0.154524	0.251982	0.336784	0.300634	0.0289264	0.64
ENSG00000177000	MTHFR	0.668716	0.577177	0.549759	0.864507	1.10222	0.823054	0.0468408	0.635645
ENSG00000185112	FAM43A	11.0476	11.8148	7.89172	15.8916	16.2763	15.4735	0.0384038	0.631439
ENSG00000127084	FGD3	0.267278	0.300366	0.201678	0.374204	0.447286	0.370165	0.0221233	0.631308
ENSG00000167460	TPM4	8.55345	7.58866	8.37078	13.1597	12.6966	12.0647	0.00051365	0.629454
ENSG00000153815	CMIP	0.236101	0.206897	0.178602	0.3334	0.35057	0.27666	0.0179803	0.627994
ENSG00000198561	CTNND1	0.295883	0.275621	0.237699	0.4423	0.455566	0.350171	0.0296228	0.625087
ENSG00000188707	ZBED6CL	0.23918	0.181698	0.189206	0.333291	0.300126	0.307419	0.0114855	0.624933
ENSG00000150540	HNMT	1.26855	1.24335	1.28986	2.00106	1.98918	1.85775	0.00250585	0.621273
ENSG00000165861	ZFYVE1	0.250856	0.229501	0.178698	0.335902	0.374894	0.302052	0.0171254	0.619949
ENSG00000014914	MTMR11	1.78611	1.30571	1.69999	2.20385	2.28392	2.87508	0.0347585	0.619694
ENSG00000067082	KLF6	1.91208	1.90582	1.47013	2.51183	3.02533	2.56341	0.0132124	0.615294
ENSG00000117758	STX12	0.676117	0.585552	0.700668	1.11141	0.999254	0.891635	0.0159403	0.613494
ENSG00000171766	GATM	0.997455	1.13655	1.03076	1.41896	1.65966	1.74734	0.0178712	0.608715
ENSG00000010404	IDS	0.980068	0.881517	1.04344	1.38336	1.4991	1.53728	0.00157409	0.605409
ENSG00000175538	KCNE3	1.6835	1.82616	1.53852	2.44138	2.84503	2.3715	0.0126543	0.601188
ENSG00000124126	PREX1	0.614638	0.504661	0.400789	0.863002	0.792563	0.650014	0.0408816	0.600974
ENSG00000111801	BTN3A3	0.226129	0.231589	0.231512	0.363265	0.310885	0.36919	0.0228848	0.598153
ENSG00000099917	MED15	0.529853	0.555611	0.506216	0.817689	0.850875	0.739258	0.0067256	0.597179
ENSG00000182919	C11orf54	0.486749	0.524469	0.442503	0.737874	0.791691	0.665762	0.00742394	0.594685
ENSG00000101752	MIB1	0.230388	0.199844	0.193671	0.349301	0.329834	0.260719	0.0435281	0.591113
ENSG00000107798	LIPA	0.36865	0.325471	0.247391	0.480455	0.421452	0.51366	0.0267922	0.588329
ENSG00000116005	PCYOX1	1.97741	1.61926	1.39089	2.48092	2.4542	2.56226	0.0352479	0.588057
ENSG00000256235	SMIM3	3.21351	3.35989	3.76479	5.22381	5.15621	5.13719	0.00777463	0.585885
ENSG00000162881	OXER1	1.43973	1.75795	1.32945	2.00095	2.30182	2.4807	0.0169338	0.583426
ENSG00000164088	PPM1M	1.00184	0.785611	1.25502	1.40865	1.5441	1.60441	0.0488213	0.582891
ENSG00000188921	HACD4	1.5197	1.25743	1.84624	2.03741	2.31133	2.574	0.0295211	0.582402
ENSG00000130958	SLC35D2	0.318287	0.355958	0.409861	0.509059	0.499379	0.614654	0.0202279	0.582239
ENSG00000173230	GOLGB1	0.307935	0.317292	0.229065	0.393649	0.474139	0.40985	0.0198723	0.580679
ENSG00000151233	GXYLT1	0.260572	0.245529	0.19779	0.351382	0.377049	0.318982	0.010967	0.573406
ENSG00000145358	DDIT4L	0.246186	0.162708	0.233438	0.284603	0.337867	0.330345	0.0362662	0.568879
ENSG00000161642	ZNF385A	3.78033	3.47712	4.3195	5.78783	6.337	5.03792	0.0194814	0.568026
ENSG00000163125	RPRD2	0.342998	0.367488	0.427094	0.599963	0.617705	0.467214	0.0418604	0.566679
ENSG00000167552	TUBA1A	11.2699	8.28093	10.6602	14.934	15.9489	13.7966	0.0157371	0.564539
ENSG00000112079	STK38	0.891234	1.0191	0.756785	1.35797	1.45752	1.12331	0.0302693	0.562476
ENSG00000185880	TRIM69	0.346891	0.305847	0.33432	0.520545	0.445487	0.486323	0.00724481	0.557188
ENSG00000132357	CARD6	1.21766	1.13995	1.15126	1.67705	1.75201	1.70438	8.32389e-05	0.548919
ENSG00000185909	KLHDC8B	0.302625	0.277791	0.273146	0.39081	0.412643	0.443803	0.00393389	0.547188
ENSG00000163803	PLB1	0.245733	0.196539	0.234095	0.29953	0.347929	0.34082	0.00797934	0.547112
ENSG00000167771	RCOR2	0.718308	0.679102	0.815705	0.891082	1.16719	1.16235	0.0493191	0.541261
ENSG00000187994	RINL	1.05829	1.04797	1.16521	1.52809	1.695	1.53643	0.00265001	0.540878
ENSG00000101236	RNF24	0.346655	0.321477	0.292117	0.42908	0.48578	0.480584	0.00401081	0.539245
ENSG00000166783	MARF1	0.665985	0.687806	0.717459	0.91471	1.11881	0.975022	0.0296136	0.538563
ENSG00000169554	ZEB2	1.30125	1.16191	1.1304	1.82805	1.86808	1.50487	0.0275574	0.533377
ENSG00000106560	GIMAP2	1.4645	1.45053	1.76483	2.08543	2.22857	2.45701	0.00953951	0.532906
ENSG00000160685	ZBTB7B	2.78995	2.64063	2.02055	3.7761	3.90876	3.09479	0.0326331	0.53278
ENSG00000151893	CACUL1	0.321609	0.372992	0.404716	0.482853	0.567945	0.537106	0.00938141	0.530516
ENSG00000156639	ZFAND3	0.196408	0.183073	0.179833	0.299485	0.261092	0.247123	0.0249551	0.53016
ENSG00000112406	HECA	0.680318	0.606021	0.589464	0.905886	0.920351	0.882103	0.00454452	0.529901
ENSG00000143507	DUSP10	0.469522	0.538331	0.467524	0.675583	0.731319	0.716849	0.0024202	0.525531
ENSG00000136603	SKIL	0.392894	0.340238	0.376027	0.602929	0.527316	0.460524	0.0460034	0.520257
ENSG00000154760	SLFN13	0.45592	0.400732	0.33114	0.545671	0.607626	0.547872	0.0233984	0.518244
ENSG00000213614	HEXA	0.263277	0.204203	0.175835	0.310062	0.277266	0.33345	0.0480677	0.517328
ENSG00000138613	APH1B	0.506322	0.402399	0.440257	0.639832	0.590992	0.697166	0.0110692	0.51523
ENSG00000103994	ZNF106	0.654332	0.655651	0.523042	0.937595	0.932134	0.74504	0.033124	0.512457
ENSG00000033627	ATP6V0A1	0.620991	0.567593	0.475158	0.765125	0.726893	0.870298	0.0182603	0.505771
ENSG00000171475	WIPF2	0.57609	0.601424	0.59061	0.74244	0.867021	0.899114	0.0329509	0.504649
ENSG00000164631	ZNF12	1.34354	1.21887	0.990379	1.75796	1.74508	1.52625	0.02167	0.501402
ENSG00000178971	CTC1	0.183322	0.196006	0.140185	0.269068	0.256661	0.209652	0.0440775	0.501332
ENSG00000115216	NRBP1	4.85977	5.46917	5.78081	8.1692	7.27055	7.32793	0.00509463	0.499053
ENSG00000162434	JAK1	0.54651	0.511325	0.385573	0.677301	0.756163	0.606176	0.0389659	0.498835
ENSG00000175215	CTDSP2	3.3516	3.03184	2.89341	4.17926	4.93763	3.99161	0.0310283	0.498795
ENSG00000139112	GABARAPL1	0.308242	0.334959	0.253042	0.490413	0.386461	0.38861	0.0486724	0.497727
ENSG00000071967	CYBRD1	0.597896	0.524081	0.471124	0.829596	0.707135	0.707268	0.017159	0.494233
ENSG00000159128	IFNGR2	0.572378	0.543415	0.607303	0.7505	0.794128	0.878626	0.0123575	0.491943
ENSG00000143622	RIT1	1.95521	1.96297	1.51827	2.90852	2.52856	2.2016	0.0487711	0.490659
ENSG00000102401	ARMCX3	4.24179	4.15767	4.00969	6.07297	5.9002	5.43997	0.00691099	0.488771
ENSG00000183779	ZNF703	1.24038	1.27376	1.10876	1.85421	1.77249	1.45667	0.0413891	0.488643
ENSG00000121879	PIK3CA	0.200138	0.20858	0.172954	0.259775	0.31199	0.244089	0.0430037	0.488103
ENSG00000133561	GIMAP6	2.87329	2.54592	2.96519	4.17795	4.07305	3.50177	0.0160024	0.487222
ENSG00000101665	SMAD7	0.402922	0.369857	0.294924	0.475967	0.52487	0.492335	0.0313391	0.483872
ENSG00000107819	SFXN3	5.82101	5.65385	6.41548	7.76601	7.95895	9.19132	0.0186599	0.477908
ENSG00000198837	DENND4B	3.79959	3.22436	2.67639	4.43767	4.98595	4.04792	0.0427203	0.473808
ENSG00000130363	RSPH3	0.586225	0.647854	0.767903	0.797238	1.01921	0.963812	0.0409414	0.473789
ENSG00000196981	WDR5B	1.25503	1.74895	1.37244	2.05567	2.17701	1.8421	0.0413074	0.473084
ENSG00000186470	BTN3A2	1.17808	0.997052	1.18898	1.40455	1.48855	1.76742	0.0383072	0.470265
ENSG00000122203	KIAA1191	2.04981	2.33664	2.38842	3.25839	3.07031	3.05503	0.00413882	0.469967
ENSG00000146376	ARHGAP18	0.225136	0.213781	0.260171	0.32648	0.352424	0.285101	0.02553	0.463568
ENSG00000104812	GYS1	3.06003	2.95703	2.26507	3.34774	4.30094	3.76616	0.0490148	0.462837
ENSG00000181381	DDX60L	0.505176	0.43637	0.462626	0.626584	0.695124	0.61355	0.00623517	0.462807
ENSG00000070756	PABPC1	105.078	96.2163	121.022	137.47	144	162.571	0.0178416	0.462216
ENSG00000070190	DAPP1	0.479068	0.453912	0.419764	0.580384	0.66789	0.612977	0.00774153	0.460383
ENSG00000111269	CREBL2	0.559655	0.487041	0.551352	0.680749	0.751903	0.759917	0.0044551	0.456311
ENSG00000116574	RHOU	4.48415	4.57969	3.8646	5.50333	6.56046	5.66988	0.0200861	0.455943
ENSG00000116977	LGALS8	1.87743	1.80144	2.14159	2.39541	2.78452	2.80174	0.0145005	0.455557
ENSG00000150681	RGS18	1.12114	0.925245	1.03582	1.59022	1.40742	1.22269	0.0498395	0.453393
ENSG00000181444	ZNF467	0.777895	0.577933	0.648567	0.861039	0.96837	0.906702	0.0339118	0.44896
ENSG00000101347	SAMHD1	5.17214	4.86194	4.79872	7.2149	7.14168	5.88497	0.0448594	0.448528
ENSG00000198677	TTC37	0.404882	0.445744	0.36057	0.551384	0.608938	0.491834	0.0284468	0.447918
ENSG00000131446	MGAT1	3.57395	2.83614	2.7899	4.64679	3.76391	4.11823	0.0371561	0.445559
ENSG00000092847	AGO1	0.594785	0.626793	0.491081	0.782937	0.828398	0.714247	0.0193798	0.441354
ENSG00000198315	ZKSCAN8	0.712084	0.654912	0.76676	0.860955	1.04967	0.980567	0.0252452	0.43827
ENSG00000204852	TCTN1	0.278087	0.279727	0.368875	0.462398	0.393555	0.39857	0.0473829	0.436981
ENSG00000131069	ACSS2	0.568166	0.48335	0.600507	0.681911	0.80926	0.743077	0.018766	0.435555
ENSG00000197860	SGTB	0.29058	0.315727	0.288931	0.416885	0.424549	0.365508	0.0168999	0.431013
ENSG00000153214	TMEM87B	0.533652	0.4081	0.410966	0.630512	0.543852	0.648504	0.0435781	0.430349
ENSG00000117016	RIMS3	2.19803	2.08924	1.71496	2.808	2.8987	2.37147	0.0346529	0.42853
ENSG00000166272	WBP1L	0.480806	0.479434	0.42012	0.59133	0.653655	0.611724	0.004359	0.427703
ENSG00000155729	KCTD18	0.731205	0.620788	0.550749	0.840768	0.946216	0.772024	0.0400969	0.427504
ENSG00000241043	GVQW1	0.976582	1.13872	0.948619	1.31638	1.30349	1.50031	0.0156096	0.427327
ENSG00000106261	ZKSCAN1	2.60537	2.49869	2.36697	3.19132	3.61014	3.23476	0.0106305	0.425837
ENSG00000198892	SHISA4	2.66112	2.31418	2.50925	3.45256	3.22443	3.36848	0.00350391	0.424559
ENSG00000111540	RAB5B	4.8527	5.04638	5.74171	6.21387	7.6078	7.16505	0.0286215	0.424163
ENSG00000172830	SSH3	3.76321	3.275	3.45324	4.9766	4.92578	4.17362	0.0256499	0.424021
ENSG00000167193	CRK	0.766586	0.768504	0.98078	1.26554	1.07592	1.03383	0.0465787	0.423951
ENSG00000146833	TRIM4	0.631374	0.642048	0.60904	0.766063	0.845764	0.911322	0.0311529	0.422605
ENSG00000073921	PICALM	1.07283	0.978654	0.919307	1.39622	1.33577	1.24964	0.00550484	0.422511
ENSG00000205744	DENND1C	1.31422	1.16732	1.50144	1.92247	1.6613	1.75328	0.0235755	0.422195
ENSG00000067066	SP100	0.318448	0.299766	0.370397	0.457304	0.449436	0.417588	0.0169406	0.421784
ENSG00000186591	UBE2H	0.360622	0.328303	0.325107	0.453374	0.469806	0.433795	0.00180726	0.420292
ENSG00000159840	ZYX	22.061	21.4436	19.7372	29.6249	30.4655	24.5233	0.0479204	0.420013
ENSG00000172469	MANEA	0.80495	0.605308	0.727983	1.06234	0.890495	0.906886	0.0396752	0.41945
ENSG00000058063	ATP11B	0.493107	0.442763	0.428469	0.666325	0.588252	0.569272	0.0171348	0.418784
ENSG00000157557	ETS2	2.80079	2.56078	3.06528	3.65192	3.85534	3.72842	0.0134137	0.415023
ENSG00000172939	OXSR1	0.300772	0.318829	0.26192	0.38737	0.429285	0.35807	0.0229632	0.414257
ENSG00000163877	SNIP1	0.685961	0.723616	0.654057	1.00031	0.942482	0.806107	0.0457109	0.413667
ENSG00000138459	SLC35A5	0.598953	0.731207	0.633936	0.917587	0.827148	0.870721	0.0141926	0.413197
ENSG00000182446	NPLOC4	1.02779	0.988061	0.767159	1.32456	1.24024	1.13324	0.0425626	0.410114
ENSG00000174718	RESF1	0.962216	0.94512	0.835588	1.28075	1.25835	1.10242	0.0151742	0.408824
ENSG00000123684	LPGAT1	0.407252	0.465127	0.478362	0.641116	0.557935	0.592735	0.0109119	0.407648
ENSG00000138594	TMOD3	0.473451	0.506685	0.506202	0.622231	0.714539	0.634092	0.0201104	0.407064
ENSG00000242802	AP5Z1	1.19327	1.28186	1.0352	1.64249	1.6053	1.40379	0.0212829	0.406114
ENSG00000133606	MKRN1	3.69646	3.16713	3.00376	4.35117	4.42434	4.29928	0.0329552	0.406054
ENSG00000183831	ANKRD45	0.209401	0.160917	0.187122	0.240289	0.241488	0.255686	0.0384417	0.403754
ENSG00000107185	RGP1	1.69271	1.88369	1.42584	2.25925	2.41515	1.94135	0.0492627	0.40333
ENSG00000102218	RP2	0.678001	0.626762	0.744501	0.903138	0.986221	0.819889	0.0242609	0.402787
ENSG00000143437	ARNT	2.22229	2.26573	2.14207	2.66542	3.19183	2.90407	0.0368772	0.402117
ENSG00000168246	UBTD2	0.59572	0.531618	0.696859	0.831391	0.851508	0.725621	0.0367505	0.400885
ENSG00000142961	MOB3C	1.12028	1.16385	0.927222	1.43736	1.56215	1.23798	0.0489864	0.400026
ENSG00000130827	PLXNA3	0.224546	0.214091	0.225783	0.28176	0.317301	0.277448	0.0231192	0.399673
ENSG00000086666	ZFAND6	0.464924	0.488463	0.41912	0.623202	0.63781	0.549053	0.0154603	0.399228
ENSG00000159658	EFCAB14	2.75091	2.42452	2.62224	3.65277	3.57387	3.03935	0.0329374	0.396757
ENSG00000169756	LIMS1	0.601385	0.523422	0.574934	0.74895	0.785812	0.702081	0.00585538	0.396149
ENSG00000081320	STK17B	1.39773	1.38129	1.70428	2.06626	2.06123	1.77232	0.0301973	0.396108
ENSG00000124831	LRRFIP1	1.36505	1.29455	1.56964	1.64539	1.969	1.94206	0.0310897	0.393761
ENSG00000203880	PCMTD2	0.402078	0.410552	0.312073	0.497238	0.534686	0.444838	0.04737	0.392893
ENSG00000170677	SOCS6	0.436361	0.417219	0.424605	0.568063	0.584614	0.523967	0.0122257	0.391481
ENSG00000235106	BRD3OS	2.7577	3.00303	2.83044	3.61242	3.99553	3.65432	0.00621675	0.390572
ENSG00000124357	NAGK	0.985631	1.02969	1.13175	1.48692	1.30942	1.32374	0.0123536	0.388662
ENSG00000120925	RNF170	0.3863	0.399797	0.343923	0.509717	0.504553	0.46451	0.00669683	0.388058
ENSG00000188305	PEAK3	0.877315	0.86998	0.886341	1.09736	1.15849	1.18153	0.00706391	0.384252
ENSG00000131931	THAP1	4.00382	4.4764	4.82196	5.43174	6.41998	5.50999	0.0302941	0.384247
ENSG00000163069	SGCB	0.959334	0.79567	1.01143	1.20419	1.09221	1.31366	0.0367842	0.384
ENSG00000159579	RSPRY1	0.922841	0.951313	1.08934	1.30801	1.36077	1.1972	0.0130815	0.383532
ENSG00000080546	SESN1	0.355768	0.351772	0.36251	0.44503	0.487079	0.463379	0.00889314	0.383092
ENSG00000162819	BROX	5.64374	5.2865	5.46675	7.24819	7.58272	6.53428	0.0238733	0.381831
ENSG00000135823	STX6	1.02596	0.99903	1.00178	1.34785	1.31615	1.26637	0.00281043	0.376887
ENSG00000197619	ZNF615	0.387925	0.367916	0.374362	0.497184	0.519413	0.450856	0.0234792	0.376732
ENSG00000083223	TUT7	0.240009	0.267904	0.24619	0.329369	0.354329	0.289193	0.0445302	0.367515
ENSG00000245680	ZNF585B	0.371699	0.337553	0.404606	0.464848	0.493041	0.477023	0.0189761	0.365396
ENSG00000173065	FAM222B	0.210328	0.214769	0.225879	0.304315	0.280253	0.253451	0.0410765	0.364379
ENSG00000197948	FCHSD1	0.776529	0.707308	0.589227	0.895523	0.950567	0.818473	0.0480005	0.362134
ENSG00000198863	RUNDC1	1.91295	1.92006	1.75595	2.41144	2.5484	2.19473	0.0204058	0.356283
ENSG00000256294	ZNF225	0.405022	0.340394	0.339954	0.437319	0.493323	0.456088	0.0235486	0.353499
ENSG00000135090	TAOK3	0.534982	0.552875	0.512304	0.631992	0.747152	0.659844	0.0404975	0.349636
ENSG00000048740	CELF2	0.322264	0.304728	0.329975	0.385462	0.415377	0.417094	0.00328792	0.347895
ENSG00000011258	MBTD1	0.259622	0.240464	0.261131	0.299108	0.349267	0.319846	0.0263649	0.347027
ENSG00000108406	DHX40	0.607283	0.607228	0.688586	0.715198	0.870441	0.834889	0.0457754	0.346973
ENSG00000171150	SOCS5	0.227285	0.231123	0.245573	0.304442	0.315862	0.274665	0.0211578	0.346302
ENSG00000161013	MGAT4B	4.09806	4.93419	4.20734	5.95288	5.50807	5.3583	0.0248091	0.345254
ENSG00000079950	STX7	0.527764	0.561623	0.595064	0.674822	0.765365	0.698353	0.0131958	0.344348
ENSG00000171206	TRIM8	2.4378	2.47876	2.06893	2.62653	3.10947	3.12068	0.0428171	0.342405
ENSG00000072110	ACTN1	4.2599	3.81711	3.5068	5.22172	4.88595	4.56832	0.0242054	0.341348
ENSG00000119979	DENND10	0.598707	0.603288	0.526038	0.663248	0.77383	0.751405	0.0249691	0.340801
ENSG00000185947	ZNF267	1.23226	1.11891	1.08782	1.58023	1.41328	1.35042	0.0275255	0.337016
ENSG00000117335	CD46	1.54302	1.34589	1.23102	1.83373	1.64132	1.68476	0.0411878	0.324699
ENSG00000033178	UBA6	0.396211	0.398812	0.411217	0.520799	0.530978	0.458835	0.0411736	0.324616
ENSG00000142875	PRKACB	0.250742	0.231411	0.241895	0.308506	0.304277	0.293927	0.00130197	0.324556
ENSG00000104043	ATP8B4	0.282832	0.24122	0.287348	0.338227	0.323739	0.353074	0.0247574	0.323052
ENSG00000188021	UBQLN2	10.7684	10.0264	8.75488	11.9469	13.0985	11.8623	0.0318508	0.320779
ENSG00000131759	RARA	0.785837	0.750679	0.771962	0.936499	0.998715	0.946285	0.00299872	0.319877
ENSG00000112290	WASF1	0.427475	0.399041	0.466454	0.51958	0.548266	0.545925	0.0179039	0.319747
ENSG00000088448	ANKRD10	0.319843	0.345264	0.338262	0.445435	0.400013	0.406031	0.0138196	0.318782
ENSG00000188554	NBR1	1.77806	1.81535	1.74077	2.02234	2.38695	2.23943	0.048747	0.317809
ENSG00000160271	RALGDS	0.279794	0.308027	0.309645	0.341383	0.409309	0.365974	0.0477508	0.315269
ENSG00000078304	PPP2R5C	0.726032	0.727511	0.790937	0.941567	0.989576	0.86047	0.0219664	0.314718
ENSG00000130150	MOSPD2	0.311241	0.276615	0.276221	0.382454	0.364755	0.327376	0.0288607	0.314549
ENSG00000116044	NFE2L2	0.563207	0.60118	0.486028	0.702551	0.692961	0.656435	0.0430373	0.314166
ENSG00000111276	CDKN1B	3.31069	3.89211	4.0365	4.6931	4.77634	4.4935	0.0412976	0.313052
ENSG00000114739	ACVR2B	0.298591	0.261655	0.246691	0.329094	0.328368	0.344215	0.040836	0.31189
ENSG00000164168	TMEM184C	0.625753	0.631273	0.522502	0.79117	0.732497	0.68455	0.0391376	0.311386
ENSG00000174516	PELI3	0.329537	0.32871	0.309113	0.412427	0.379166	0.405341	0.00515286	0.30722
ENSG00000253719	ATXN7L3B	11.0167	12.4721	12.5186	14.3121	14.9137	15.2668	0.0136346	0.305275
ENSG00000103381	CPPED1	0.233483	0.200466	0.230875	0.252937	0.28077	0.286655	0.0250916	0.303289
ENSG00000162512	SDC3	0.580515	0.520444	0.511233	0.657194	0.638125	0.692966	0.0118248	0.3025
ENSG00000103642	LACTB	0.477548	0.438359	0.516726	0.638178	0.549882	0.57405	0.035183	0.298635
ENSG00000185963	BICD2	0.552143	0.606952	0.50874	0.720907	0.692641	0.637656	0.0279906	0.298494
ENSG00000079277	MKNK1	0.3956	0.342214	0.363513	0.48987	0.447697	0.414907	0.04	0.296357
ENSG00000110367	DDX6	4.51252	4.9468	5.49945	5.91316	6.3375	6.06143	0.04309	0.291805
ENSG00000126091	ST3GAL3	0.388817	0.332373	0.354624	0.423206	0.446443	0.446944	0.0237457	0.29138
ENSG00000196505	GDAP2	0.477616	0.496833	0.531345	0.578047	0.61635	0.642718	0.0115154	0.286918
ENSG00000160408	ST6GALNAC6	0.954939	0.903103	0.872968	1.18701	1.01163	1.11989	0.0439345	0.28111
ENSG00000162923	WDR26	4.18996	3.81959	3.52487	4.75466	4.94859	4.29883	0.0391046	0.279695
ENSG00000122042	UBL3	0.294551	0.305624	0.282462	0.336178	0.38084	0.353606	0.0234812	0.27856
ENSG00000139531	SUOX	1.30129	1.31419	1.39977	1.55753	1.6161	1.69621	0.00595702	0.278387
ENSG00000197343	ZNF655	1.34301	1.19465	1.35497	1.62353	1.64438	1.43632	0.0348911	0.273213
ENSG00000084070	SMAP2	15.3636	14.8037	14.239	16.8007	19.3543	17.433	0.0418093	0.271148
ENSG00000167613	LAIR1	10.9868	10.1246	10.8683	12.9715	12.513	13.1076	0.00397681	0.271148
ENSG00000087074	PPP1R15A	9.08617	9.05526	7.89171	10.4905	10.2153	10.6989	0.0333243	0.270632
ENSG00000122218	COPA	4.98972	4.88792	5.73861	6.32985	6.43494	6.06348	0.0421305	0.269852
ENSG00000147471	PLPBP	6.94508	7.45857	8.03253	8.78532	9.4408	8.81972	0.0199677	0.26958
ENSG00000085832	EPS15	0.522299	0.513606	0.530514	0.641838	0.658377	0.58639	0.0338957	0.268322
ENSG00000080802	CNOT4	0.257504	0.266461	0.256396	0.325255	0.325037	0.287215	0.0463747	0.264685
ENSG00000099875	MKNK2	10.9365	10.0712	9.79405	11.7032	12.0642	13.1225	0.0223563	0.260212
ENSG00000171448	ZBTB26	0.251997	0.300991	0.285568	0.346331	0.345653	0.31121	0.0440067	0.25862
ENSG00000102225	CDK16	5.86121	5.59243	6.23918	7.05859	7.31435	6.70042	0.0121631	0.252257
ENSG00000115524	SF3B1	6.11322	6.65152	6.06777	7.67459	7.91687	6.83488	0.0464706	0.251969
ENSG00000138814	PPP3CA	0.374986	0.32118	0.358949	0.434366	0.423241	0.396889	0.0320049	0.249707
ENSG00000197043	ANXA6	4.72583	4.26577	4.13441	4.81097	5.34325	5.39299	0.0355427	0.244228
ENSG00000112276	BVES	0.711564	0.649319	0.653688	0.837747	0.75041	0.79434	0.0207911	0.242002
ENSG00000093183	SEC22C	0.541537	0.545176	0.529392	0.655368	0.659166	0.595877	0.0352307	0.241361
ENSG00000135269	TES	0.686268	0.647424	0.754617	0.811247	0.858821	0.794467	0.0360549	0.23898
ENSG00000101986	ABCD1	1.74602	1.49113	1.59737	1.89077	1.83683	1.97146	0.0402594	0.237351
ENSG00000103966	EHD4	0.743318	0.799081	0.77719	0.9718	0.890969	0.863541	0.0347116	0.233081
ENSG00000134644	PUM1	0.638544	0.579868	0.639866	0.737085	0.739261	0.706988	0.0163865	0.232567
ENSG00000185619	PCGF3	0.421231	0.417459	0.46635	0.480138	0.539885	0.512014	0.0320092	0.231358
ENSG00000135241	PNPLA8	0.217174	0.206064	0.228512	0.24612	0.248351	0.260745	0.0153543	0.212569
ENSG00000089351	GRAMD1A	0.782471	0.713354	0.782234	0.878219	0.846078	0.900578	0.0183617	0.204444
ENSG00000187866	PABIR1	5.92803	5.92428	6.14978	7.14885	6.86477	6.71196	0.00710923	0.203248
ENSG00000085644	ZNF213	1.09542	1.05836	1.08186	1.27643	1.22191	1.19031	0.0151726	0.189045
ENSG00000140153	WDR20	0.258214	0.27527	0.292605	0.321147	0.308249	0.309023	0.0476276	0.183933
ENSG00000173757	STAT5B	0.426776	0.440149	0.441339	0.515767	0.493346	0.468621	0.0417405	0.175733
ENSG00000127220	ABHD8	0.872429	0.889135	0.976702	1.06886	1.02097	1.00096	0.0466073	0.174714
ENSG00000138069	RAB1A	2.18423	2.21804	2.17907	2.55619	2.46061	2.4057	0.0178404	0.173526
ENSG00000149357	LAMTOR1	3.67976	3.74718	4.07755	4.44084	4.09615	4.43536	0.0435953	0.173244
ENSG00000178234	GALNT11	0.277499	0.265062	0.291227	0.305144	0.309329	0.31851	0.0300652	0.16217
ENSG00000112658	SRF	12.5015	12.9807	12.8901	14.1169	13.8699	14.5596	0.00659405	0.148971
ENSG00000143384	MCL1	69.5724	65.9732	71.853	74.7469	76.3825	77.696	0.0347188	0.141841
ENSG00000182903	ZNF721	0.61183	0.650935	0.64063	0.709112	0.694074	0.686	0.0169017	0.134366
ENSG00000185946	RNPC3	0.426515	0.429087	0.453234	0.472361	0.46728	0.480596	0.0324618	0.117849
ENSG00000166189	HPS6	10.9491	10.8888	11.0751	11.5331	11.792	11.9643	0.0130851	0.10058
ENSG00000247315	ZCCHC3	25.6254	26.3362	26.7047	25.2201	24.1758	25.2701	0.0498346	-0.0752966
ENSG00000145191	EIF2B5	6.59968	6.50331	6.50692	6.09664	6.071	6.1038	0.0025755	-0.101992
ENSG00000136811	ODF2	2.47846	2.3449	2.47139	2.17786	2.24848	2.31345	0.0345087	-0.114155
ENSG00000101158	NELFCD	4.47117	4.63682	4.62253	4.2677	4.19899	4.18586	0.00996633	-0.117958
ENSG00000159069	FBXW5	36.7791	35.6521	37.2132	33.9456	31.8188	34.6849	0.0499519	-0.126363
ENSG00000108651	UTP6	2.50147	2.60047	2.51487	2.42107	2.29923	2.23501	0.0358298	-0.131073
ENSG00000167470	MIDN	5.57462	5.79454	5.44041	5.10361	5.30661	4.93068	0.0309996	-0.131899
ENSG00000111011	RSRC2	2.44337	2.52487	2.57714	2.32626	2.34168	2.16769	0.0301439	-0.142521
ENSG00000145916	RMND5B	1.45611	1.41491	1.47833	1.28924	1.25946	1.35687	0.0175153	-0.155268
ENSG00000154174	TOMM70	3.48951	3.80202	3.71735	3.19941	3.39819	3.28552	0.0355823	-0.15563
ENSG00000079999	KEAP1	5.47992	5.84549	5.64747	5.01221	5.14087	5.06294	0.0212879	-0.15764
ENSG00000000419	DPM1	2.96544	3.06141	3.03135	2.67286	2.59161	2.82613	0.0287923	-0.162977
ENSG00000066044	ELAVL1	3.46506	3.67828	3.47087	3.04217	3.13681	3.29976	0.0213807	-0.163231
ENSG00000085721	RRN3	1.74641	1.73259	1.63751	1.5085	1.53634	1.51433	0.0265784	-0.166387
ENSG00000197724	PHF2	0.250386	0.259107	0.26569	0.230255	0.239852	0.219339	0.0209047	-0.169098
ENSG00000104859	CLASRP	0.498704	0.509262	0.532044	0.472208	0.438916	0.449177	0.0126014	-0.179014
ENSG00000076984	MAP2K7	2.3608	2.44264	2.40705	2.07551	2.23461	2.05154	0.02559	-0.180693
ENSG00000274523	RCC1L	1.44863	1.46079	1.48434	1.3126	1.26802	1.28721	0.000566635	-0.183931
ENSG00000070831	CDC42	12.4293	13.502	12.7973	11.0982	11.1219	11.8712	0.0203064	-0.183995
ENSG00000117751	PPP1R8	2.59044	2.81667	2.86601	2.5057	2.44057	2.28877	0.0347282	-0.193433
ENSG00000142864	SERBP1	44.115	44.5093	45.1397	37.401	40.0634	39.0542	0.00993098	-0.199131
ENSG00000166938	DIS3L	0.810462	0.903878	0.881207	0.762536	0.767834	0.73029	0.042504	-0.199295
ENSG00000136045	PWP1	1.93003	2.0452	1.89997	1.66333	1.76098	1.68757	0.0122757	-0.200785
ENSG00000173674	EIF1AX	8.18393	8.69646	9.01257	7.96983	7.50729	7.00949	0.0375681	-0.203493
ENSG00000117133	RPF1	3.66403	3.96245	3.73515	3.42534	3.25579	3.18442	0.0136708	-0.2037
ENSG00000183431	SF3A3	4.92611	5.39444	4.82682	4.56619	4.43119	4.15278	0.0414008	-0.203987
ENSG00000269343	ZNF587B	0.423588	0.393017	0.375574	0.338091	0.330304	0.365795	0.0443277	-0.2051
ENSG00000168005	SPINDOC	2.02387	2.18316	2.30016	1.98073	1.80236	1.8529	0.0468759	-0.207366
ENSG00000169251	NMD3	0.468731	0.507994	0.487442	0.426745	0.432929	0.408008	0.0121146	-0.207887
ENSG00000115211	EIF2B4	4.41614	4.71971	4.46245	4.05607	3.94784	3.76243	0.00892644	-0.208761
ENSG00000166452	AKIP1	4.21557	4.27421	4.12309	3.62947	3.59294	3.68384	0.00104158	-0.209742
ENSG00000143294	PRCC	2.4302	2.50718	2.40437	2.15425	2.17853	2.00596	0.0107769	-0.211925
ENSG00000100372	SLC25A17	0.309607	0.333723	0.292877	0.281689	0.263785	0.261784	0.0481742	-0.213797
ENSG00000106993	CDC37L1	0.594689	0.623651	0.615747	0.554339	0.506674	0.518986	0.011777	-0.215139
ENSG00000177733	HNRNPA0	22.3855	22.0346	22.547	19.0275	18.1582	20.4335	0.0367797	-0.216902
ENSG00000138398	PPIG	1.25726	1.2284	1.17017	0.987236	1.09519	1.06097	0.0152963	-0.217877
ENSG00000119559	C19orf25	1.10612	1.18779	1.1231	1.02411	0.949259	0.959733	0.00923695	-0.220313
ENSG00000198933	TBKBP1	0.398458	0.40283	0.41999	0.344295	0.3401	0.363775	0.00432924	-0.22052
ENSG00000025156	HSF2	0.953226	0.94643	0.946557	0.859476	0.802296	0.780163	0.0284683	-0.221019
ENSG00000119335	SET	49.6815	52.5293	47.4162	41.7007	43.4248	43.0993	0.0292022	-0.222696
ENSG00000176834	VSIG10	0.313924	0.300425	0.326884	0.253	0.279513	0.271367	0.0139097	-0.227573
ENSG00000143363	PRUNE1	1.15039	1.12758	1.05998	0.920316	1.00717	0.92333	0.0145793	-0.22759
ENSG00000211460	TSN	4.9425	5.0922	4.98921	4.1551	4.23661	4.43778	0.00439017	-0.227797
ENSG00000012963	UBR7	4.34463	4.86788	4.8499	3.66249	4.15507	4.18075	0.0459175	-0.229013
ENSG00000157911	PEX10	1.40212	1.25996	1.40325	1.17272	1.1074	1.18736	0.0338405	-0.229482
ENSG00000153015	CWC27	0.284472	0.307611	0.297202	0.263245	0.250566	0.244692	0.00804132	-0.229492
ENSG00000149480	MTA2	24.5828	23.7237	22.4713	21.5049	19.3432	19.4243	0.0208406	-0.231797
ENSG00000125454	SLC25A19	1.6039	1.52332	1.67635	1.41032	1.3724	1.3064	0.0148324	-0.23232
ENSG00000100811	YY1	3.87848	3.5602	3.87131	3.24512	3.21116	3.16933	0.0288658	-0.232647
ENSG00000116560	SFPQ	35.8201	34.8534	39.9257	33.3597	30.7203	29.9729	0.0497216	-0.233797
ENSG00000028310	BRD9	0.940104	1.02375	0.980267	0.786936	0.879271	0.835223	0.0151286	-0.235083
ENSG00000136527	TRA2B	11.7975	12.7002	13.4681	10.9813	11.3133	9.90645	0.0412248	-0.237592
ENSG00000153574	RPIA	0.892669	0.907422	0.973386	0.78678	0.748681	0.815861	0.0126232	-0.238224
ENSG00000223496	EXOSC6	13.1818	13.7936	12.3632	10.6474	11.2014	11.4523	0.0216458	-0.240379
ENSG00000134308	YWHAQ	7.98524	8.61713	8.39517	7.02092	7.16885	6.96806	0.0134998	-0.240594
ENSG00000239306	RBM14	8.65958	9.07714	8.60128	7.68228	7.28633	7.25699	0.00258502	-0.244923
ENSG00000163348	PYGO2	7.60992	8.14966	8.17622	6.20691	6.61547	7.37517	0.0475645	-0.244989
ENSG00000140691	ARMC5	3.18649	3.36729	3.27742	2.6254	2.81757	2.84776	0.0052218	-0.245868
ENSG00000101811	CSTF2	1.57553	1.56279	1.68671	1.44345	1.26034	1.36077	0.0213494	-0.247439
ENSG00000151332	MBIP	0.549007	0.574226	0.56701	0.463205	0.499168	0.460633	0.0066644	-0.248288
ENSG00000129187	DCTD	2.73774	2.82691	2.99399	2.31837	2.27895	2.60371	0.0270864	-0.249178
ENSG00000206053	JPT2	4.95484	5.60464	5.20179	4.08636	4.50146	4.66686	0.031457	-0.249882
ENSG00000198900	TOP1	2.10801	2.23907	2.12688	1.86288	1.93933	1.64131	0.044065	-0.25011
ENSG00000179886	TIGD5	2.71523	2.64895	3.01323	2.54825	2.29108	2.19978	0.0437648	-0.25111
ENSG00000105568	PPP2R1A	4.473	4.12336	4.49162	3.42253	3.69792	3.86849	0.0168969	-0.252188
ENSG00000140406	TLNRD1	6.41077	6.67756	6.58982	5.74131	5.32081	5.45276	0.00370594	-0.252828
ENSG00000196419	XRCC6	11.4477	13.0732	12.451	10.801	10.6016	9.59523	0.0323104	-0.25426
ENSG00000116459	ATP5PB	32.5185	36.2896	36.8392	28.9618	27.9025	31.4965	0.0313973	-0.257778
ENSG00000119537	KDSR	0.657881	0.630683	0.678829	0.529046	0.521534	0.592645	0.0217778	-0.259755
ENSG00000134001	EIF2S1	5.77938	6.60961	6.51339	5.58087	5.2416	4.92649	0.0359473	-0.26331
ENSG00000177646	ACAD9	1.79543	1.80638	1.88572	1.5844	1.54467	1.43882	0.0064894	-0.264627
ENSG00000127837	AAMP	15.2317	15.7951	16.1312	12.6866	12.2576	14.3002	0.0361404	-0.265019
ENSG00000079246	XRCC5	6.32043	6.66826	6.90627	5.40415	5.44921	5.6714	0.0105512	-0.267774
ENSG00000152382	TADA1	1.27799	1.35798	1.20222	1.02086	1.09014	1.076	0.0247793	-0.268225
ENSG00000188986	NELFB	8.39383	8.2053	7.365	6.50449	6.38243	7.00963	0.0299486	-0.268358
ENSG00000130560	UBAC1	2.77303	2.92608	2.62379	2.28124	2.29889	2.32301	0.0303461	-0.269833
ENSG00000166226	CCT2	16.388	18.168	17.1959	14.7737	14.0956	14.0161	0.0158733	-0.271126
ENSG00000119707	RBM25	2.0298	1.82151	1.7853	1.62653	1.52487	1.51372	0.0340617	-0.272911
ENSG00000104886	PLEKHJ1	6.64032	6.74514	6.68465	5.71855	5.03276	5.8328	0.0414751	-0.275247
ENSG00000113845	TIMMDC1	4.26896	4.66608	4.15387	3.84138	3.73674	3.22688	0.037972	-0.276646
ENSG00000129460	NGDN	0.732178	0.829063	0.779981	0.640642	0.596602	0.692376	0.0251995	-0.278945
ENSG00000184575	XPOT	3.24446	3.54499	3.57798	2.6143	3.05551	2.86431	0.0224685	-0.280743
ENSG00000278259	MYO19	0.421531	0.432925	0.471323	0.376372	0.369343	0.345174	0.0170573	-0.281335
ENSG00000088833	NSFL1C	1.211	1.1782	1.35578	1.08151	0.943117	1.05589	0.0356368	-0.281787
ENSG00000122687	MRM2	10.5862	10.3083	9.75514	8.63288	8.45297	8.0966	0.00549623	-0.283453
ENSG00000188677	PARVB	0.261758	0.251652	0.263195	0.196571	0.205126	0.235354	0.0481021	-0.285771
ENSG00000068394	GPKOW	2.2952	2.27318	2.02514	1.8205	1.69554	1.89199	0.0246092	-0.285945
ENSG00000161036	LRWD1	2.27223	2.34716	2.00246	1.88162	1.74894	1.80004	0.0494017	-0.286125
ENSG00000143368	SF3B4	35.4482	32.8041	37.2758	31.2031	27.3865	27.8675	0.0230759	-0.287569
ENSG00000118046	STK11	1.63319	1.58252	1.65937	1.30895	1.24374	1.43282	0.0211465	-0.290661
ENSG00000108578	BLMH	1.49679	1.53292	1.58319	1.25624	1.29876	1.21387	0.00130884	-0.291541
ENSG00000103876	FAH	2.43748	2.26194	2.68315	1.95034	1.91383	2.15098	0.0436144	-0.295523
ENSG00000115207	GTF3C2	1.43733	1.45466	1.38679	1.14867	1.17906	1.15794	0.00191282	-0.295761
ENSG00000129911	KLF16	3.30043	3.08326	2.82191	2.49584	2.37095	2.62749	0.0347101	-0.296724
ENSG00000167965	MLST8	11.1381	10.34	10.5714	8.9124	8.11592	9.05323	0.00686349	-0.29727
ENSG00000140263	SORD	0.606074	0.606018	0.547944	0.49947	0.46179	0.470986	0.0139456	-0.297326
ENSG00000198324	PHETA1	0.371234	0.387953	0.414902	0.308217	0.338468	0.308678	0.0122014	-0.297421
ENSG00000111615	KRR1	1.34946	1.4482	1.50649	1.13877	1.23235	1.12404	0.0111027	-0.300374
ENSG00000117650	NEK2	3.26498	3.72439	3.64643	2.82704	3.14864	2.656	0.0299697	-0.301216
ENSG00000082212	ME2	1.66191	1.80542	1.91255	1.55149	1.45234	1.36192	0.0233463	-0.301345
ENSG00000170144	HNRNPA3	70.3269	67.8057	76.5505	55.053	59.0937	59.9577	0.0176696	-0.302256
ENSG00000119599	DCAF4	0.32184	0.345332	0.302647	0.288844	0.2585	0.239113	0.0336421	-0.302349
ENSG00000134900	TPP2	1.35391	1.295	1.40928	1.09321	1.08599	1.11137	0.0128181	-0.302497
ENSG00000011304	PTBP1	28.5705	29.4359	31.5485	24.7755	24.2206	23.6188	0.0145262	-0.302507
ENSG00000167513	CDT1	28.9794	28.4266	26.4223	20.3763	24.5308	22.9218	0.0273171	-0.30554
ENSG00000087365	SF3B2	20.4692	21.3374	20.989	17.0391	17.4064	16.325	0.000750478	-0.306673
ENSG00000151689	INPP1	0.452129	0.54103	0.486792	0.439732	0.38088	0.375745	0.0486271	-0.306901
ENSG00000218739	CEBPZOS	2.44038	2.76296	2.89496	1.96667	2.17608	2.39073	0.046352	-0.309768
ENSG00000166197	NOLC1	10.1179	11.5753	10.2486	9.31537	8.46811	7.9828	0.0288299	-0.309957
ENSG00000137806	NDUFAF1	1.23414	1.12848	1.2315	0.92982	1.03281	0.936071	0.00861979	-0.31023
ENSG00000143476	DTL	1.57199	1.59442	1.6632	1.35092	1.361	1.17589	0.020648	-0.312944
ENSG00000137106	GRHPR	7.08059	7.65125	8.40387	5.89026	5.84126	6.88597	0.0431833	-0.313464
ENSG00000120053	GOT1	0.599111	0.598626	0.681724	0.516879	0.470153	0.523553	0.0269562	-0.315212
ENSG00000170779	CDCA4	4.72896	5.15228	5.58969	3.99459	4.03026	4.4086	0.0358605	-0.315333
ENSG00000057757	PITHD1	4.21384	4.9322	4.86732	3.59837	3.62621	4.03215	0.0360258	-0.316016
ENSG00000104824	HNRNPL	14.0564	15.6827	14.8935	12.4019	12.2333	11.1662	0.00920037	-0.31808
ENSG00000196655	TRAPPC4	5.77974	6.86419	6.36357	5.05142	4.6233	5.55272	0.0390854	-0.319896
ENSG00000132436	FIGNL1	0.335292	0.33869	0.300005	0.254752	0.291355	0.233185	0.0412683	-0.32174
ENSG00000094914	AAAS	3.05695	3.08542	3.44906	2.41523	2.55999	2.69581	0.0181886	-0.322327
ENSG00000176182	MYPOP	1.14752	1.21921	1.07887	0.939968	0.847346	0.96005	0.0126707	-0.326706
ENSG00000177352	CCDC71	7.2117	8.04472	8.04009	5.74423	6.36236	6.46423	0.0126642	-0.327077
ENSG00000130726	TRIM28	57.7399	59.8385	55.2934	43.2043	45.4129	49.0801	0.00671603	-0.328202
ENSG00000167792	NDUFV1	23.8029	23.3184	20.3987	16.545	18.0709	19.1468	0.0290163	-0.328709
ENSG00000113719	ERGIC1	0.410214	0.419494	0.388986	0.306916	0.32115	0.342279	0.00396279	-0.328767
ENSG00000114738	MAPKAPK3	3.60375	3.16342	3.22191	2.678	2.64168	2.63137	0.0376897	-0.329206
ENSG00000163050	COQ8A	1.0234	0.96532	0.931788	0.822638	0.725095	0.776343	0.00695068	-0.329562
ENSG00000166394	CYB5R2	0.748274	0.664888	0.665278	0.605275	0.553923	0.4946	0.0296003	-0.329718
ENSG00000141076	UTP4	0.852617	0.870944	1.0005	0.805347	0.638337	0.718419	0.0491338	-0.333321
ENSG00000178919	FOXE1	1.2158	1.39824	1.34648	1.09014	0.995271	1.0548	0.0210271	-0.334828
ENSG00000084463	WBP11	3.60008	4.02249	4.08749	2.96917	3.31194	3.00284	0.0155965	-0.334937
ENSG00000124614	RPS10	0.675049	0.668303	0.767909	0.592157	0.501736	0.577054	0.0269644	-0.337439
ENSG00000122566	HNRNPA2B1	191.551	183.619	217.532	150.418	152.295	166.301	0.0382979	-0.337677
ENSG00000006125	AP2B1	1.23638	1.29267	1.08322	0.866136	1.07068	0.918287	0.0450528	-0.33936
ENSG00000166123	GPT2	0.390796	0.393747	0.41396	0.291679	0.338236	0.31708	0.0111753	-0.339806
ENSG00000169976	SF3B5	154.077	178.153	185.034	130.971	125.825	151.317	0.0423363	-0.34193
ENSG00000105676	ARMC6	1.39331	1.57463	1.58573	1.25234	1.13256	1.20729	0.0187473	-0.342161
ENSG00000104738	MCM4	22.0304	22.525	20.3401	17.4231	17.6751	16.0333	0.00641236	-0.343904
ENSG00000169905	TOR1AIP2	3.38715	3.54523	3.77813	2.63065	2.65883	3.12174	0.0209014	-0.348638
ENSG00000087088	BAX	7.5196	7.45256	7.30494	6.22418	5.32253	5.94522	0.0219321	-0.348872
ENSG00000187650	VMAC	0.564814	0.633266	0.672545	0.528307	0.436234	0.503762	0.0335077	-0.349371
ENSG00000168496	FEN1	34.8679	35.4423	29.5295	24.1168	27.312	26.8267	0.0423616	-0.351421
ENSG00000184470	TXNRD2	0.354432	0.334699	0.304424	0.27065	0.259542	0.248215	0.0242946	-0.352076
ENSG00000180318	ALX1	1.68053	1.643	1.8824	1.23865	1.53377	1.30603	0.0333488	-0.352134
ENSG00000105176	URI1	0.844894	0.86083	0.99967	0.638629	0.718008	0.76088	0.0366263	-0.353465
ENSG00000130830	MPP1	1.11566	1.11435	1.07866	0.770667	0.880068	0.93843	0.0333215	-0.353763
ENSG00000196290	NIF3L1	2.12517	2.47534	2.35849	1.64884	1.81172	1.98496	0.0235915	-0.353809
ENSG00000157870	PRXL2B	1.20004	1.20413	1.05512	0.854918	0.919342	0.932626	0.0207179	-0.353841
ENSG00000099956	SMARCB1	1.44569	1.38075	1.6501	1.16651	1.10537	1.22866	0.0405919	-0.354809
ENSG00000123131	PRDX4	4.69096	5.22177	5.07699	3.99479	3.47527	4.24804	0.0211606	-0.355235
ENSG00000117010	ZNF684	5.23157	5.16456	6.18125	4.86867	3.99011	4.09598	0.0498124	-0.355733
ENSG00000126261	UBA2	6.06785	6.81887	7.22762	5.27176	5.15616	5.2828	0.0477917	-0.356474
ENSG00000174749	FAM241A	0.249373	0.242715	0.280476	0.225838	0.202274	0.174509	0.0426717	-0.358404
ENSG00000227057	WDR46	7.21295	6.90445	7.81109	6.55035	5.01322	5.53802	0.049187	-0.358675
ENSG00000115241	PPM1G	8.73322	9.28679	10.4767	7.26569	7.16634	7.77647	0.0422172	-0.359682
ENSG00000167699	GLOD4	2.36069	2.4296	2.56218	1.97275	1.80303	1.94947	0.00251207	-0.360891
ENSG00000181610	MRPS23	3.24309	3.94941	3.89433	3.13723	2.80878	2.68562	0.0476992	-0.361144
ENSG00000183576	SETD3	0.913271	0.967586	1.0292	0.748146	0.760168	0.754239	0.0222649	-0.363098
ENSG00000197579	TOPORS	3.20253	3.32614	3.61952	2.67055	2.77054	2.44747	0.00993438	-0.363389
ENSG00000156017	CARNMT1	0.630219	0.75697	0.733617	0.554431	0.581492	0.512609	0.0371232	-0.36343
ENSG00000183770	FOXL2	3.98885	4.0878	4.35025	3.05849	2.91426	3.67835	0.0412467	-0.364702
ENSG00000169230	PRELID1	32.9066	30.1434	29.2393	25.3887	21.7245	24.5508	0.0117245	-0.364912
ENSG00000124444	ZNF576	2.46673	2.39476	2.63926	1.86933	2.07917	1.87294	0.00509575	-0.365656
ENSG00000153885	KCTD15	0.33545	0.379583	0.395501	0.282658	0.287892	0.29099	0.0415963	-0.366264
ENSG00000167747	C19orf48	11.4021	11.4866	10.7568	8.59977	8.87197	8.60981	0.0037106	-0.367389
ENSG00000183520	UTP11	4.56392	4.94682	5.40671	4.10955	3.60771	3.84307	0.0248908	-0.367819
ENSG00000110074	FOXRED1	5.52721	5.63627	5.87325	4.67312	3.84865	4.66872	0.0306518	-0.369151
ENSG00000135678	CPM	1.04914	1.05229	1.06464	0.815658	0.792383	0.842601	0.00172671	-0.369533
ENSG00000151465	CDC123	1.62921	1.95933	1.84287	1.34715	1.37298	1.47567	0.0364481	-0.372382
ENSG00000063244	U2AF2	10.9238	11.7858	12.8308	9.2579	8.6517	9.50534	0.0240242	-0.374502
ENSG00000173207	CKS1B	11.7609	14.4475	12.933	9.41841	11.2212	9.52264	0.0409048	-0.375953
ENSG00000105722	ERF	7.04723	7.148	6.44726	5.78081	5.22175	4.89696	0.0101237	-0.376634
ENSG00000123159	GIPC1	1.98494	1.95004	2.34571	1.73329	1.45378	1.6474	0.0409663	-0.37756
ENSG00000130638	ATXN10	0.97508	0.961225	1.05481	0.721498	0.73621	0.843406	0.0105002	-0.378351
ENSG00000143436	MRPL9	20.5635	21.9956	19.9319	15.57	16.1023	16.3917	0.00830778	-0.378693
ENSG00000165506	DNAAF2	1.33014	1.65373	1.57446	1.25868	1.07785	1.16551	0.0484475	-0.38031
ENSG00000164985	PSIP1	2.60428	2.73201	2.89089	1.9035	2.2422	2.17378	0.00970905	-0.38059
ENSG00000132434	LANCL2	0.451607	0.434705	0.505416	0.357657	0.365686	0.345243	0.0295898	-0.381174
ENSG00000186193	SAPCD2	3.51208	3.87179	3.36964	2.81538	3.04243	2.39661	0.0281623	-0.381567
ENSG00000156502	SUPV3L1	0.832093	0.982259	0.840705	0.642101	0.683042	0.712132	0.0365912	-0.382102
ENSG00000166164	BRD7	2.16738	2.21218	2.52744	1.71679	1.78215	1.80013	0.0364982	-0.382318
ENSG00000087263	OGFOD1	2.04483	2.21399	2.50027	1.84236	1.61865	1.72423	0.0403185	-0.38242
ENSG00000095209	TMEM38B	0.471902	0.504605	0.55132	0.418853	0.365296	0.387827	0.0171473	-0.382538
ENSG00000109084	TMEM97	6.95868	7.11923	6.36082	4.99035	5.41245	5.26932	0.00844785	-0.383107
ENSG00000163389	POGLUT1	0.510631	0.532487	0.608683	0.442698	0.37378	0.449588	0.0302391	-0.383688
ENSG00000124535	WRNIP1	1.29043	1.33298	1.5682	0.966293	1.06375	1.18259	0.0425707	-0.383747
ENSG00000068438	FTSJ1	4.28894	3.6987	4.08088	3.4069	2.81315	3.02907	0.0185024	-0.383861
ENSG00000132341	RAN	157.908	171.599	165.411	121.604	119.101	138.288	0.00874644	-0.385018
ENSG00000101391	CDK5RAP1	0.364639	0.425151	0.410462	0.339738	0.284926	0.293356	0.0197503	-0.38674
ENSG00000119280	C1orf198	0.804577	0.900621	0.895537	0.622298	0.6971	0.669212	0.00797297	-0.387159
ENSG00000081087	OSTM1	0.55302	0.549925	0.457822	0.439093	0.343773	0.409727	0.0439109	-0.388154
ENSG00000075239	ACAT1	5.26526	5.68296	4.86877	3.69932	4.07987	4.29868	0.0155239	-0.389109
ENSG00000106628	POLD2	35.2955	34.971	36.4342	24.4155	26.411	30.5724	0.0368788	-0.39049
ENSG00000176058	TPRN	1.41944	1.67196	1.46784	1.08814	1.03786	1.35138	0.0467059	-0.390794
ENSG00000099821	POLRMT	1.91236	2.11328	1.88131	1.65882	1.47394	1.37057	0.0142963	-0.391422
ENSG00000102977	ACD	7.21166	7.97742	7.73739	5.8986	5.633	5.92192	0.00749349	-0.393498
ENSG00000159259	CHAF1B	1.04921	1.07137	0.993148	0.867037	0.8232	0.679501	0.0339778	-0.393919
ENSG00000198431	TXNRD1	1.14453	1.07124	1.12259	0.899024	0.857566	0.782845	0.00474519	-0.394633
ENSG00000014138	POLA2	1.05916	1.14957	1.05262	0.860541	0.869953	0.74576	0.00777984	-0.397311
ENSG00000156709	AIFM1	1.76496	1.67301	1.85457	1.45604	1.25457	1.30586	0.00636435	-0.398033
ENSG00000127337	YEATS4	1.17551	1.33685	1.26834	0.946332	0.943935	0.975778	0.0188537	-0.399593
ENSG00000136950	ARPC5L	4.57015	4.42422	3.71289	3.65414	2.8545	3.12322	0.0450588	-0.399768
ENSG00000087077	TRIP6	11.4805	10.8582	11.8538	7.66491	8.16588	10.0843	0.049706	-0.399889
ENSG00000179051	RCC2	9.92924	9.755	8.74822	7.817	7.15035	6.57543	0.0111072	-0.400335
ENSG00000175792	RUVBL1	1.23397	1.24456	1.0895	1.0392	0.856345	0.807717	0.0338337	-0.400428
ENSG00000142945	KIF2C	4.36289	4.23128	4.17348	3.14241	3.4023	3.11952	0.00147805	-0.401767
ENSG00000242485	MRPL20	26.6826	29.0769	28.0448	21.7563	19.7632	21.8493	0.00218086	-0.403253
ENSG00000089486	CDIP1	1.28366	1.36761	1.27201	0.899676	1.04965	1.01682	0.00657758	-0.403467
ENSG00000071564	TCF3	3.45965	3.6407	3.83661	2.60214	2.70225	2.96001	0.00427213	-0.404229
ENSG00000221829	FANCG	7.0121	7.44599	7.07966	4.95598	5.58992	5.72471	0.00640063	-0.404599
ENSG00000214087	ARL16	10.8684	11.7684	11.9958	9.20737	8.10011	8.84944	0.00402175	-0.404943
ENSG00000101189	MRGBP	7.41814	7.43529	7.64979	5.71879	5.10053	6.17481	0.0225612	-0.405094
ENSG00000254858	MPV17L2	4.49512	4.21466	5.20519	3.68558	2.95771	3.85365	0.0477797	-0.406669
ENSG00000243667	DNAAF10	0.292727	0.306542	0.309859	0.197983	0.227354	0.260407	0.044755	-0.406815
ENSG00000242372	EIF6	10.3422	9.27433	10.2304	7.46833	6.74378	8.27646	0.0135349	-0.40839
ENSG00000133835	HSD17B4	0.78859	0.774233	0.887273	0.553943	0.614209	0.677866	0.0162198	-0.408422
ENSG00000198498	TMA16	2.37379	2.22663	2.52189	1.93541	1.66527	1.76545	0.00738981	-0.40846
ENSG00000112339	HBS1L	0.914853	1.03027	1.05222	0.700311	0.769612	0.787093	0.0124049	-0.409269
ENSG00000005022	SLC25A5	122.028	117.945	122.328	81.3121	86.2269	105.049	0.0491846	-0.410466
ENSG00000130305	NSUN5	5.29434	5.55564	5.8136	4.36429	3.81357	4.34432	0.00461203	-0.412211
ENSG00000133612	AGAP3	0.522554	0.565679	0.572561	0.4379	0.369495	0.440014	0.0109455	-0.412938
ENSG00000155287	SLC25A28	1.54426	1.5562	1.77499	1.23028	1.15431	1.27366	0.0186206	-0.414383
ENSG00000232434	AJM1	1.03664	1.14897	1.18064	0.738996	0.974607	0.811843	0.0354187	-0.414607
ENSG00000105607	GCDH	0.99549	1.10249	1.02457	0.817208	0.721471	0.801233	0.00397993	-0.416272
ENSG00000055211	GINM1	2.41949	2.19739	2.23096	1.60076	1.5453	1.98539	0.0355067	-0.416285
ENSG00000163938	GNL3	12.8741	12.8649	13.7394	10.6492	9.01023	9.91778	0.00716743	-0.416576
ENSG00000170291	ELP5	2.99079	3.46686	3.56291	2.3906	2.40738	2.70762	0.023015	-0.416923
ENSG00000115053	NCL	41.7823	44.4337	36.259	31.1619	32.3146	28.2032	0.032581	-0.417812
ENSG00000123992	DNPEP	1.39694	1.445	1.29389	1.10668	0.963202	1.02163	0.00472883	-0.419867
ENSG00000115042	FAHD2A	0.804251	0.904438	0.961112	0.565447	0.653379	0.775391	0.045767	-0.420909
ENSG00000138381	ASNSD1	5.71019	6.72475	6.03875	4.62107	4.80276	4.37133	0.0220195	-0.421309
ENSG00000109674	NEIL3	0.662283	0.756364	0.787182	0.551035	0.608069	0.487264	0.0222219	-0.422033
ENSG00000075218	GTSE1	1.36252	1.31588	1.49309	1.0449	1.18629	0.881281	0.0361321	-0.4225
ENSG00000168101	NUDT16L1	15.4344	15.7055	18.1735	14.4191	10.5549	11.8015	0.0471151	-0.423235
ENSG00000121152	NCAPH	1.75615	1.70364	1.64864	1.32293	1.37916	1.10519	0.0240815	-0.42412
ENSG00000100504	PYGL	3.1698	2.91146	2.99391	2.1358	2.25801	2.36872	0.00172172	-0.424363
ENSG00000135587	SMPD2	4.67406	4.68438	5.23829	3.70003	3.21851	3.95565	0.0127588	-0.424737
ENSG00000170604	IRF2BP1	16.1236	16.775	17.5458	11.6597	11.7808	14.1368	0.0181705	-0.424837
ENSG00000108424	KPNB1	11.0189	11.0495	9.04214	7.42746	8.08058	7.65772	0.0483035	-0.425409
ENSG00000249115	HAUS5	1.33558	1.23479	1.2649	1.01398	0.977613	0.861891	0.00628026	-0.426603
ENSG00000035141	FAM136A	12.6449	13.7057	15.6187	9.68308	9.52399	12.0005	0.0389666	-0.427438
ENSG00000148296	SURF6	6.95726	7.32403	6.01157	5.49971	4.74975	4.83644	0.0272035	-0.427771
ENSG00000140451	PIF1	0.267521	0.331848	0.305936	0.210814	0.210486	0.251534	0.0327008	-0.428153
ENSG00000136908	DPM2	11.7593	12.3485	14.2587	9.55271	8.23745	10.7049	0.0339931	-0.429139
ENSG00000161618	ALDH16A1	3.27948	2.91597	2.9899	2.16129	2.00586	2.65253	0.0356946	-0.42963
ENSG00000086475	SEPHS1	2.25096	2.36399	2.75719	1.71171	1.84505	1.91575	0.0399808	-0.429877
ENSG00000141456	PELP1	1.0246	1.04267	1.18061	0.864572	0.742933	0.80086	0.0124839	-0.431447
ENSG00000089048	ESF1	0.315383	0.301459	0.361756	0.204464	0.2388	0.281749	0.0449379	-0.432711
ENSG00000105486	LIG1	0.583715	0.633637	0.568098	0.410528	0.481499	0.430732	0.00602556	-0.432738
ENSG00000141696	P3H4	0.928297	0.875035	0.794907	0.614169	0.606465	0.702174	0.0117044	-0.434319
ENSG00000163636	PSMD6	5.44468	5.8391	6.39504	4.47914	4.09337	4.50763	0.0167774	-0.434644
ENSG00000067533	RRP15	1.15908	1.23799	1.03904	0.926103	0.839037	0.776806	0.0170023	-0.434846
ENSG00000146729	NIPSNAP2	1.7027	1.87226	1.84641	1.33664	1.27029	1.40311	0.00275267	-0.43504
ENSG00000168393	DTYMK	6.30665	7.32866	6.55079	5.46763	4.73949	4.71668	0.0125545	-0.435747
ENSG00000153443	UBALD1	2.08244	2.085	2.13127	1.64919	1.53891	1.46731	0.00564637	-0.436149
ENSG00000048544	MRPS10	12.1946	13.7706	12.9562	9.46638	9.01693	10.2593	0.00500611	-0.43737
ENSG00000013810	TACC3	10.0674	9.71278	11.2393	7.55016	7.33165	8.0128	0.0159009	-0.438165
ENSG00000160214	RRP1	2.42193	2.64249	2.43343	2.18608	1.62401	1.72264	0.0476795	-0.438486
ENSG00000176396	EID2	8.85043	8.41039	9.31149	6.06923	6.0522	7.47232	0.021034	-0.439531
ENSG00000108384	RAD51C	1.2101	1.35792	1.3659	0.915417	0.991087	0.993022	0.00933391	-0.440152
ENSG00000102054	RBBP7	6.81991	6.83584	6.06303	4.77557	5.05241	4.69192	0.0111298	-0.441539
ENSG00000104147	OIP5	0.373926	0.424058	0.388116	0.282406	0.297232	0.293423	0.0139445	-0.44207
ENSG00000130254	SAFB2	1.6082	1.66742	1.426	1.17534	1.16493	1.11953	0.0244055	-0.442468
ENSG00000114054	PCCB	0.91551	1.05358	1.11464	0.851149	0.757753	0.657785	0.0285373	-0.444094
ENSG00000104518	GSDMD	6.74704	5.40933	5.81819	5.03319	3.71798	4.45066	0.0442983	-0.445218
ENSG00000144524	COPS7B	1.50575	1.73638	1.84149	1.04387	1.23638	1.45297	0.0449232	-0.445436
ENSG00000138758	SEPTIN11	0.993142	1.10166	0.891429	0.749407	0.809305	0.633872	0.0304541	-0.445693
ENSG00000108559	NUP88	0.895312	0.965503	1.01805	0.722395	0.659375	0.731861	0.0062697	-0.445778
ENSG00000101365	IDH3B	6.89784	7.20473	6.53546	5.179	4.63721	5.33256	0.00315035	-0.446105
ENSG00000160957	RECQL4	9.5573	8.71544	7.9487	6.89643	6.36627	5.98081	0.019921	-0.446375
ENSG00000149136	SSRP1	26.9337	30.521	26.2859	19.8649	21.0016	20.5888	0.024331	-0.44639
ENSG00000079616	KIF22	7.45646	6.93388	6.28836	4.98096	5.13232	5.0502	0.030387	-0.447544
ENSG00000007376	RPUSD1	11.0354	11.8937	12.4905	9.38165	7.99177	8.59789	0.00573234	-0.447629
ENSG00000065268	WDR18	4.81652	4.62344	5.63507	3.75114	3.09234	4.20982	0.0405312	-0.447684
ENSG00000089685	BIRC5	20.2631	21.1773	18.3446	15.7465	14.485	13.5946	0.00853618	-0.447993
ENSG00000188529	SRSF10	9.17559	9.50229	11.064	7.04879	7.70552	7.04596	0.0326129	-0.448148
ENSG00000198055	GRK6	1.63673	1.56506	1.602	1.30697	1.09794	1.1118	0.0169982	-0.44995
ENSG00000181991	MRPS11	1.41099	1.81028	1.7358	1.3014	1.27254	1.05253	0.0471135	-0.450921
ENSG00000166508	MCM7	30.1373	28.4691	27.4831	23.7728	20.9029	18.2769	0.0237747	-0.451573
ENSG00000130348	QRSL1	1.3677	1.60021	1.42879	1.24759	1.05485	0.912338	0.034733	-0.451703
ENSG00000164638	SLC29A4	0.403393	0.391468	0.482628	0.306474	0.292503	0.334287	0.0409271	-0.452954
ENSG00000066697	MSANTD3	0.798919	0.925965	0.979292	0.616278	0.657545	0.701323	0.0292843	-0.453229
ENSG00000134480	CCNH	1.93513	1.70927	2.1999	1.54056	1.23264	1.49537	0.0443543	-0.453276
ENSG00000155755	TMEM237	0.398222	0.385481	0.466664	0.306875	0.289285	0.316142	0.0368176	-0.454769
ENSG00000147649	MTDH	4.70695	4.07446	3.78481	3.26171	2.93273	2.96744	0.0393998	-0.455836
ENSG00000164032	H2AZ1	96.6032	95.3381	110.699	64.2983	67.6543	88.5216	0.04725	-0.456996
ENSG00000115368	WDR75	1.91704	2.01929	2.40839	1.51171	1.41473	1.69459	0.0414048	-0.45734
ENSG00000100416	TRMU	0.758628	0.854105	0.845714	0.586764	0.60724	0.5962	0.015519	-0.457623
ENSG00000157456	CCNB2	7.73994	7.27158	6.95531	4.76541	5.35684	5.86792	0.00914941	-0.458141
ENSG00000100029	PES1	5.93656	6.07196	5.62005	4.16771	3.94364	4.71862	0.0075778	-0.458399
ENSG00000137310	TCF19	4.88407	5.55255	4.529	3.59531	3.86101	3.42647	0.0308252	-0.459604
ENSG00000120802	TMPO	6.18908	6.71476	7.37631	4.8033	5.24175	4.68052	0.0178984	-0.461745
ENSG00000151552	QDPR	0.831721	0.821571	0.91896	0.611626	0.548751	0.706942	0.0175396	-0.462064
ENSG00000099341	PSMD8	21.5391	23.7971	26.4856	17.9608	16.1425	18.006	0.0295527	-0.462881
ENSG00000132589	FLOT2	11.8505	11.9081	12.4712	7.80412	9.5941	8.88635	0.0145235	-0.462959
ENSG00000188976	NOC2L	10.9998	11.1922	11.7263	8.45927	7.55883	8.58624	0.00230685	-0.46315
ENSG00000151615	POU4F2	10.3663	10.4826	8.61385	6.81569	8.1448	6.39368	0.0288691	-0.464374
ENSG00000130826	DKC1	11.2633	11.1501	10.8355	9.24652	7.5731	7.25948	0.0338214	-0.465524
ENSG00000131148	EMC8	1.53214	1.54752	1.43596	1.22758	0.954514	1.08616	0.0206094	-0.466404
ENSG00000198176	TFDP1	3.8423	3.80323	3.44276	2.63352	2.82263	2.56913	0.0047243	-0.466412
ENSG00000116221	MRPL37	11.8767	12.9476	12.1624	7.84364	8.97064	9.92339	0.014657	-0.468131
ENSG00000150753	CCT5	23.9599	26.247	25.2952	19.6196	17.7024	17.1972	0.00222595	-0.469752
ENSG00000089053	ANAPC5	1.77892	1.86601	2.16967	1.4681	1.391	1.33647	0.0348533	-0.47081
ENSG00000149150	SLC43A1	1.53022	1.2796	1.33529	1.02625	0.836126	1.12661	0.0284382	-0.471757
ENSG00000102967	DHODH	0.843239	0.764729	0.853295	0.604525	0.549761	0.619161	0.00363198	-0.472843
ENSG00000106771	TMEM245	0.54408	0.425056	0.446592	0.37124	0.30744	0.339432	0.0492128	-0.475647
ENSG00000168439	STIP1	15.9347	20.0194	19.2564	12.6044	13.5645	13.5328	0.0468769	-0.475737
ENSG00000182173	TSEN54	2.1682	2.46609	2.18652	1.51538	1.53279	1.85422	0.0124517	-0.476458
ENSG00000159147	DONSON	0.942992	0.947828	1.07689	0.611761	0.688112	0.833124	0.0294819	-0.47647
ENSG00000117395	EBNA1BP2	1.30284	1.46818	1.4731	1.13677	0.908146	1.00544	0.0107905	-0.476487
ENSG00000106554	CHCHD3	0.550019	0.623147	0.569715	0.411159	0.440443	0.399529	0.00631095	-0.478242
ENSG00000101057	MYBL2	5.83903	6.21525	6.96659	4.42284	4.6928	4.5267	0.0271779	-0.479492
ENSG00000170854	RIOX2	0.385275	0.476858	0.403287	0.317829	0.330799	0.258962	0.0311538	-0.479502
ENSG00000176946	THAP4	0.819489	0.878658	0.970151	0.637767	0.551895	0.723265	0.0194532	-0.480137
ENSG00000235173	HGH1	19.5174	19.5621	22.6669	16.728	13.3727	14.1626	0.016028	-0.480242
ENSG00000108666	C17orf75	0.343959	0.376786	0.367651	0.272179	0.213383	0.293954	0.0360732	-0.481552
ENSG00000159322	ADPGK	2.43039	2.20775	1.94542	1.59169	1.41517	1.7064	0.0270755	-0.482141
ENSG00000117411	B4GALT2	4.79926	4.87938	5.17063	3.66422	3.08109	3.87489	0.01433	-0.483581
ENSG00000272617	COG8	0.350857	0.400405	0.342262	0.265814	0.289858	0.22621	0.0160752	-0.483962
ENSG00000172009	THOP1	1.77433	1.72457	1.87858	1.22851	1.23068	1.38452	0.001862	-0.484434
ENSG00000171612	SLC25A33	0.492824	0.578232	0.559419	0.457612	0.380853	0.326545	0.0339192	-0.48495
ENSG00000130810	PPAN	0.389143	0.357208	0.40138	0.282383	0.258751	0.27829	0.00469279	-0.486102
ENSG00000138028	CGREF1	0.825196	0.871648	0.905379	0.563425	0.552077	0.742207	0.0427906	-0.486219
ENSG00000162664	ZNF326	0.81811	0.928965	0.77983	0.584716	0.678854	0.539836	0.0166923	-0.486647
ENSG00000163923	RPL39L	0.377209	0.435873	0.342437	0.250116	0.278095	0.296237	0.0376955	-0.48704
ENSG00000124006	OBSL1	2.3216	2.19833	2.60869	1.46396	1.77224	1.84974	0.0158694	-0.487109
ENSG00000183684	ALYREF	89.9684	88.0253	89.5004	61.3838	57.8604	71.5329	0.0228771	-0.487619
ENSG00000163918	RFC4	2.59518	2.89794	3.03007	1.8526	2.11699	2.10732	0.00899411	-0.488057
ENSG00000164933	SLC25A32	2.58925	2.67051	3.2225	2.19225	1.99017	1.86268	0.037194	-0.48868
ENSG00000143321	HDGF	50.5266	46.0241	43.7502	30.3797	30.571	38.9487	0.0215264	-0.489975
ENSG00000133119	RFC3	0.253613	0.285282	0.301181	0.225799	0.195094	0.17698	0.0155578	-0.49068
ENSG00000276043	UHRF1	1.23582	1.17387	1.46231	1.03621	0.979627	0.738727	0.0422858	-0.491257
ENSG00000123737	EXOSC9	2.48448	2.57893	2.53944	1.79247	1.7776	1.83719	7.46369e-05	-0.491642
ENSG00000083635	NUFIP1	0.320224	0.341242	0.393271	0.281791	0.243821	0.22436	0.0232203	-0.491974
ENSG00000104343	UBE2W	0.761589	0.810999	0.762657	0.476104	0.553845	0.627331	0.0241857	-0.494757
ENSG00000068831	RASGRP2	4.56778	4.53057	4.75967	3.09182	3.20587	3.52477	0.00244818	-0.496566
ENSG00000178449	COX14	1.15259	1.40107	1.38316	0.980692	0.791981	1.01555	0.0232421	-0.497686
ENSG00000132254	ARFIP2	7.58768	8.54946	8.66528	5.52704	5.41716	6.61288	0.00947369	-0.498428
ENSG00000086189	DIMT1	3.69101	3.79666	4.69381	3.04491	2.58952	2.98013	0.0475096	-0.499839
ENSG00000073536	NLE1	1.64086	1.39979	1.37205	1.09115	0.938302	1.09026	0.0190337	-0.500247
ENSG00000151348	EXT2	0.280668	0.276598	0.250539	0.215395	0.16277	0.192808	0.0173437	-0.500588
ENSG00000025772	TOMM34	3.61858	3.47525	3.59139	2.55002	2.39764	2.6008	0.000278115	-0.501363
ENSG00000163083	INHBB	0.345818	0.329196	0.319946	0.209654	0.261893	0.230746	0.0110503	-0.502566
ENSG00000101084	RAB5IF	4.92382	5.28119	5.15582	4.25581	3.01483	3.56753	0.0431622	-0.503136
ENSG00000186871	ERCC6L	0.463532	0.61661	0.556163	0.34469	0.451951	0.357874	0.0492154	-0.503154
ENSG00000130725	UBE2M	55.0962	61.2228	71.2822	41.4636	38.6974	52.1875	0.0432707	-0.503328
ENSG00000128283	CDC42EP1	0.934234	0.860047	0.780475	0.625672	0.611991	0.578696	0.0214903	-0.503386
ENSG00000148335	NTMT1	0.534443	0.553334	0.597413	0.444132	0.355365	0.388817	0.00847346	-0.503994
ENSG00000136270	TBRG4	5.60618	6.19616	6.26098	4.23891	4.1237	4.3468	0.00853015	-0.507165
ENSG00000182551	ADI1	5.37295	5.39943	6.19028	3.73718	3.74966	4.42851	0.00935688	-0.509542
ENSG00000132646	PCNA	11.7801	12.6033	13.5479	8.42136	8.9408	9.26838	0.0078517	-0.510308
ENSG00000004779	NDUFAB1	7.80766	9.46192	9.41107	5.70064	5.76064	7.25497	0.0235789	-0.511503
ENSG00000188130	MAPK12	1.75488	1.79121	1.42328	1.19916	1.16876	1.11221	0.0458105	-0.513923
ENSG00000184967	NOC4L	6.65486	6.25538	7.69793	5.26347	3.92332	5.24077	0.0289542	-0.514389
ENSG00000100304	TTLL12	5.24089	5.797	4.67502	3.71242	3.90893	3.37815	0.0241915	-0.514512
ENSG00000156504	PABIR2	2.00222	1.801	2.078	1.21069	1.48175	1.42254	0.00724028	-0.51523
ENSG00000179115	FARSA	16.8927	17.3161	16.5633	13.0334	10.8531	11.6227	0.00929374	-0.515842
ENSG00000101945	SUV39H1	2.91526	2.81461	3.39202	1.82497	2.09853	2.4553	0.0230664	-0.51605
ENSG00000102900	NUP93	0.710718	0.715768	0.726797	0.556705	0.476928	0.471904	0.0137554	-0.51626
ENSG00000060688	SNRNP40	3.60302	3.97859	3.05692	2.60845	2.47823	2.34894	0.0486571	-0.516773
ENSG00000160917	CPSF4	1.97455	1.78122	1.81271	1.25148	1.1955	1.44412	0.00507683	-0.517104
ENSG00000101246	ARFRP1	3.16298	3.50681	3.71381	2.23111	2.24597	2.77685	0.0126723	-0.517472
ENSG00000108344	PSMD3	8.18554	9.30558	9.45812	6.77308	5.74255	6.28808	0.00699318	-0.519227
ENSG00000124541	RRP36	6.56955	7.38808	6.84512	5.43041	4.42628	4.65531	0.00653532	-0.519528
ENSG00000167085	PHB	13.4331	16.1001	17.7774	10.7043	10.3062	11.9839	0.0485214	-0.519937
ENSG00000112578	BYSL	2.92306	2.97902	2.67044	2.25171	1.73482	1.98443	0.0121268	-0.52176
ENSG00000097021	ACOT7	0.630024	0.718764	0.801489	0.444375	0.46214	0.591068	0.0327399	-0.521886
ENSG00000116455	WDR77	3.75079	3.91345	4.59771	2.93338	2.45488	3.15063	0.0218771	-0.522068
ENSG00000213551	DNAJC9	0.308374	0.357988	0.315169	0.192313	0.268013	0.222314	0.0251393	-0.523908
ENSG00000071539	TRIP13	2.33798	2.3456	2.31546	1.72814	1.58256	1.55592	0.00464765	-0.524236
ENSG00000261236	BOP1	5.66468	5.62087	6.14053	4.67368	3.48958	3.92622	0.0206824	-0.527497
ENSG00000167930	FAM234A	0.734995	0.607598	0.73614	0.505726	0.382088	0.553945	0.0348475	-0.527875
ENSG00000010256	UQCRC1	21.9318	22.524	26.6187	14.9211	14.8677	19.4224	0.0259631	-0.530345
ENSG00000122565	CBX3	22.2462	22.5219	25.6319	14.8924	15.9194	17.9223	0.00748955	-0.530645
ENSG00000176974	SHMT1	0.742562	0.727647	0.684922	0.475494	0.491685	0.524015	0.000700198	-0.531308
ENSG00000178028	DMAP1	5.44924	5.75175	6.25561	3.50826	3.81069	4.75969	0.0221711	-0.531313
ENSG00000136827	TOR1A	6.49121	5.85336	5.7324	4.42393	3.63628	4.43135	0.00645323	-0.533199
ENSG00000179218	CALR	250.945	248.027	267.008	201.435	141.055	186.394	0.0383488	-0.534354
ENSG00000165689	ENTR1	6.15892	6.63749	5.28881	4.78408	3.90517	3.78286	0.0225974	-0.536106
ENSG00000125977	EIF2S2	12.2446	13.5697	13.1068	7.84601	8.95627	10.0332	0.00932603	-0.536408
ENSG00000144029	MRPS5	1.27194	1.3888	1.6617	0.945127	0.919079	1.1157	0.0407526	-0.536579
ENSG00000169258	GPRIN1	0.632942	0.611987	0.52918	0.483492	0.412391	0.327144	0.0343955	-0.536638
ENSG00000116120	FARSB	1.59065	1.66456	2.08174	1.33082	1.07928	1.26786	0.0495567	-0.537111
ENSG00000134375	TIMM17A	6.92492	7.47633	6.39404	4.98188	4.63025	4.69521	0.0128475	-0.539501
ENSG00000108528	SLC25A11	19.6652	22.3046	23.6766	13.8246	13.3164	18.0216	0.0249891	-0.539586
ENSG00000143793	C1orf35	9.08035	9.69043	11.961	6.37974	6.56942	8.12956	0.0453336	-0.543944
ENSG00000101220	C20orf27	3.62853	3.35165	4.15958	2.4357	2.13307	3.0631	0.0329814	-0.54561
ENSG00000117399	CDC20	205.158	184.973	202.177	155.171	135.289	115.238	0.0166343	-0.545943
ENSG00000137168	PPIL1	4.42652	5.5771	4.89057	3.55204	3.3471	3.29897	0.0368783	-0.546448
ENSG00000113013	HSPA9	24.6102	25.5386	28.0093	18.5678	17.2335	17.6907	0.00790969	-0.547071
ENSG00000122085	MTERF4	0.700107	0.806078	0.707691	0.485703	0.57782	0.451368	0.0104415	-0.547361
ENSG00000170855	TRIAP1	18.2808	19.443	24.1561	13.1612	12.8727	16.2902	0.0468681	-0.547991
ENSG00000137124	ALDH1B1	19.3546	20.8797	17.6654	12.6359	13.3301	13.582	0.0157323	-0.54995
ENSG00000106077	ABHD11	7.0373	7.02813	8.81559	5.50449	4.59674	5.52567	0.0364884	-0.550121
ENSG00000144120	TMEM177	2.38903	2.38657	2.89277	1.89124	1.53829	1.79325	0.0210161	-0.554102
ENSG00000102241	HTATSF1	8.34647	10.1485	9.54708	5.43569	6.72253	6.90949	0.01365	-0.55646
ENSG00000132485	ZRANB2	2.62093	3.19999	3.16605	2.00724	2.06574	2.03295	0.0351907	-0.557624
ENSG00000160447	PKN3	1.91723	1.89508	1.92462	1.10919	1.36444	1.42385	0.0231136	-0.557736
ENSG00000156928	MALSU1	2.54173	2.84934	3.06142	1.72212	1.8392	2.17936	0.0116224	-0.558154
ENSG00000176890	TYMS	6.23872	6.59688	6.35245	3.76524	4.65542	4.57744	0.0108231	-0.561909
ENSG00000144355	DLX1	1.93992	2.2304	2.06034	1.63382	1.46177	1.12297	0.0274902	-0.562634
ENSG00000101546	RBFA	1.13517	1.1582	1.42884	0.862271	0.766633	0.891175	0.0369699	-0.562692
ENSG00000124193	SRSF6	32.6989	36.6208	32.6351	21.8913	24.7606	22.356	0.00368361	-0.563095
ENSG00000138279	ANXA7	1.30087	1.44023	1.6725	0.878774	0.956956	1.14975	0.0277412	-0.563994
ENSG00000107130	NCS1	0.816966	0.825396	0.815062	0.542162	0.549429	0.569745	0.000236807	-0.564803
ENSG00000125166	GOT2	2.92837	3.14069	2.86979	2.30054	1.88073	1.85783	0.00851843	-0.565758
ENSG00000113456	RAD1	2.40739	2.73398	2.92444	1.79849	1.88364	1.76049	0.0233933	-0.567519
ENSG00000115163	CENPA	0.943825	0.94365	1.05721	0.624097	0.67494	0.686437	0.00504805	-0.568627
ENSG00000127445	PIN1	3.28997	3.53101	4.05968	2.40171	2.27865	2.64073	0.0203378	-0.571638
ENSG00000110583	NAA40	1.14301	1.29943	1.29094	0.787433	0.861171	0.861411	0.006181	-0.572784
ENSG00000135624	CCT7	27.0878	30.2049	34.3142	20.5084	19.5128	21.5226	0.0332656	-0.573842
ENSG00000100726	TELO2	2.67571	2.58977	2.31307	1.86831	1.53278	1.68857	0.00496571	-0.57435
ENSG00000182180	MRPS16	18.3107	22.0724	19.9055	11.7763	14.0023	14.6686	0.0101633	-0.575844
ENSG00000169021	UQCRFS1	14.068	15.2094	11.3855	8.22873	8.61807	10.4303	0.0378925	-0.576023
ENSG00000180834	MAP6D1	0.219028	0.287873	0.27788	0.203707	0.178556	0.143798	0.0375807	-0.57706
ENSG00000164002	EXO5	19.6592	22.1852	19.6862	12.5481	13.9783	14.7027	0.00380319	-0.57764
ENSG00000109534	GAR1	4.47064	5.19826	5.32639	3.24395	3.15506	3.64825	0.0108737	-0.577706
ENSG00000225921	NOL7	2.65338	2.8335	3.12958	1.81349	1.96433	1.99356	0.0116467	-0.578178
ENSG00000178773	CPNE7	0.373907	0.459009	0.341042	0.237927	0.296247	0.251872	0.0473975	-0.578693
ENSG00000137700	SLC37A4	0.754942	0.585118	0.69167	0.460858	0.38135	0.517661	0.0261589	-0.579241
ENSG00000140395	WDR61	2.74838	3.46524	3.24811	2.15417	2.14169	2.02832	0.0349344	-0.581226
ENSG00000004455	AK2	9.13047	10.2018	10.3453	5.66335	6.44523	7.71798	0.0144032	-0.581937
ENSG00000167842	MIS12	1.72482	1.96071	2.03356	1.25925	1.33248	1.22411	0.0134501	-0.583788
ENSG00000126953	TIMM8A	3.64632	4.72234	4.57221	2.77154	2.70995	3.13643	0.0364734	-0.586523
ENSG00000184058	TBX1	0.271668	0.235337	0.222877	0.156912	0.16648	0.162621	0.0273956	-0.586669
ENSG00000091127	PUS7	0.267065	0.288158	0.236917	0.200872	0.18085	0.145716	0.0160252	-0.586753
ENSG00000125450	NUP85	2.24704	2.24928	2.08334	1.40512	1.49817	1.46932	0.00137276	-0.589517
ENSG00000075336	TIMM21	2.53574	3.08691	2.92399	1.69447	1.78063	2.18664	0.0126851	-0.594114
ENSG00000114767	RRP9	4.36515	4.45562	5.66764	3.57612	2.8188	3.16725	0.0401599	-0.59949
ENSG00000006634	DBF4	1.44955	1.61111	1.502	0.995084	1.06335	0.944245	0.00135896	-0.603628
ENSG00000101182	PSMA7	40.4985	45.5227	46.59	29.9089	25.0306	32.1954	0.00606753	-0.605881
ENSG00000169683	LRRC45	5.63616	7.00379	7.1306	3.50096	4.08817	5.38124	0.0375725	-0.608133
ENSG00000115875	SRSF7	25.5106	28.6281	27.4332	18.2506	17.3914	17.8139	0.0061503	-0.609722
ENSG00000163319	MRPS18C	0.527474	0.426278	0.589623	0.28416	0.318846	0.408242	0.045487	-0.609952
ENSG00000122140	MRPS2	7.67484	8.85362	8.92167	5.51947	4.91214	6.1905	0.00594081	-0.61457
ENSG00000127423	AUNIP	0.389909	0.426431	0.444556	0.317142	0.232825	0.273319	0.0108199	-0.614983
ENSG00000164077	MON1A	0.589091	0.58555	0.659654	0.455198	0.382357	0.357499	0.00551594	-0.61815
ENSG00000175575	PAAF1	0.557798	0.680929	0.71034	0.337393	0.46072	0.469666	0.0233063	-0.620481
ENSG00000140740	UQCRC2	6.85653	6.91701	5.99915	3.45421	4.27303	5.12911	0.0221424	-0.621027
ENSG00000185347	TEDC1	2.22467	2.21114	2.4928	1.39256	1.24964	1.85971	0.0305224	-0.622028
ENSG00000133316	WDR74	3.4134	3.32325	3.21587	2.50537	1.88868	2.06178	0.0169176	-0.624459
ENSG00000167775	CD320	4.08865	4.43745	3.79463	3.05674	2.0831	2.85115	0.0206417	-0.62464
ENSG00000161547	SRSF2	88.6652	84.3247	110.342	56.8442	52.1142	74.7603	0.0362132	-0.624993
ENSG00000135451	TROAP	1.95321	1.87394	2.33839	1.45644	1.33509	1.20455	0.0210573	-0.625642
ENSG00000142409	ZNF787	1.8288	1.7311	2.17734	1.16169	1.07232	1.48216	0.0217892	-0.626538
ENSG00000167113	COQ4	1.94159	1.68795	2.34733	1.3321	1.08128	1.45757	0.0463592	-0.626705
ENSG00000123219	CENPK	0.48374	0.635255	0.601312	0.296772	0.42983	0.387225	0.0296891	-0.62714
ENSG00000103978	TMEM87A	0.662425	0.55186	0.614535	0.363318	0.343368	0.477133	0.0170219	-0.627465
ENSG00000141569	TRIM65	1.7966	1.80235	1.55362	1.138	1.00337	1.19273	0.00538644	-0.627999
ENSG00000165501	LRR1	2.25458	2.36561	2.25784	1.46542	1.40425	1.57745	0.000357213	-0.629125
ENSG00000178999	AURKB	4.20072	4.45009	5.74361	2.56631	2.99595	3.7185	0.0495566	-0.633195
ENSG00000203772	SPRN	0.303383	0.261437	0.255668	0.16469	0.16737	0.196163	0.00838803	-0.635333
ENSG00000205084	TMEM231	0.253748	0.322685	0.263136	0.186151	0.180171	0.173015	0.0399434	-0.638464
ENSG00000140280	LYSMD2	0.358938	0.421177	0.406537	0.287101	0.22092	0.254011	0.00616549	-0.638972
ENSG00000277972	CISD3	10.3802	11.6057	14.3062	6.91758	7.64975	8.72604	0.0473172	-0.639736
ENSG00000128050	PAICS	12.5552	14.3091	16.9311	7.997	9.0629	11.0257	0.0331014	-0.640946
ENSG00000124767	GLO1	67.8369	55.0562	65.7046	35.8461	40.0042	44.919	0.0124713	-0.643059
ENSG00000178922	HYI	6.54358	6.43032	7.08463	4.26688	4.49629	4.07513	0.00134066	-0.643763
ENSG00000132780	NASP	9.48385	9.2737	11.9771	6.54962	6.25913	6.83594	0.0465661	-0.645728
ENSG00000136271	DDX56	8.08934	8.36348	9.38823	5.74069	5.19979	5.56811	0.00811953	-0.646448
ENSG00000126457	PRMT1	18.2394	19.2676	24.6492	14.2089	11.4625	14.0144	0.0466705	-0.647278
ENSG00000103415	HMOX2	0.958571	0.968957	1.00329	0.631225	0.58119	0.658708	0.00058479	-0.647399
ENSG00000179598	PLD6	1.75028	1.99474	2.10672	1.20461	0.954786	1.57591	0.0388208	-0.647639
ENSG00000148943	LIN7C	5.55276	6.42778	6.05381	3.42165	3.95259	4.12836	0.00306227	-0.648788
ENSG00000127586	CHTF18	1.49426	1.4906	1.47495	0.933993	0.992786	0.916436	0.00103253	-0.649458
ENSG00000132781	MUTYH	1.91459	1.81835	2.4603	1.25622	1.21438	1.47512	0.049041	-0.650407
ENSG00000165060	FXN	0.270891	0.314332	0.324828	0.212904	0.177821	0.188887	0.00800398	-0.650862
ENSG00000065548	ZC3H15	6.21328	7.23138	8.14272	4.40403	4.3955	4.93993	0.0326106	-0.651862
ENSG00000100749	VRK1	0.621766	0.592051	0.660277	0.406147	0.360366	0.425947	0.00120484	-0.652253
ENSG00000117118	SDHB	2.9766	3.16956	3.78634	2.05808	1.83189	2.42399	0.0193224	-0.653611
ENSG00000135045	C9orf40	4.26186	4.88751	5.20387	2.39002	2.89555	3.83198	0.0327698	-0.654658
ENSG00000137038	DMAC1	0.379341	0.438829	0.504067	0.239289	0.266037	0.334108	0.0268495	-0.655493
ENSG00000079785	DDX1	2.83372	3.00542	3.10633	1.70733	1.97695	1.99257	0.000965281	-0.656064
ENSG00000198830	HMGN2	219.154	274.913	247.38	123.262	165.924	181.023	0.0188496	-0.657041
ENSG00000116830	TTF2	0.713121	0.727595	0.739907	0.464505	0.512069	0.405403	0.00969896	-0.658006
ENSG00000129932	DOHH	2.20867	2.25122	2.45301	1.58587	1.22522	1.5681	0.00619175	-0.658626
ENSG00000011485	PPP5C	1.84945	1.78315	1.46736	1.03376	1.07793	1.11757	0.0296876	-0.659284
ENSG00000037897	METTL1	4.38702	4.80262	5.79375	3.44341	2.71112	3.28502	0.0288503	-0.666576
ENSG00000142507	PSMB6	33.0873	35.5187	44.9441	21.7907	21.6231	28.1195	0.0396656	-0.666639
ENSG00000158050	DUSP2	2.73269	2.72317	2.97595	2.02878	1.83516	1.44662	0.0132634	-0.666979
ENSG00000103121	CMC2	0.533485	0.675769	0.731358	0.398878	0.362144	0.459013	0.0374666	-0.669589
ENSG00000167799	NUDT8	2.1969	2.362	2.85871	1.42179	1.3629	1.87751	0.0248261	-0.669942
ENSG00000054598	FOXC1	0.412823	0.435504	0.499439	0.286813	0.24984	0.310046	0.00850731	-0.670648
ENSG00000162129	CLPB	0.242657	0.232421	0.253046	0.145785	0.13861	0.172718	0.00389698	-0.671635
ENSG00000105618	PRPF31	2.20248	2.40158	3.05315	1.56438	1.38012	1.85473	0.0454386	-0.674013
ENSG00000256269	HMBS	6.93337	7.26958	9.17661	5.33915	4.38484	4.92154	0.0388436	-0.674787
ENSG00000197451	HNRNPAB	47.0322	46.7784	61.9215	33.5697	28.2713	35.5815	0.0439024	-0.67674
ENSG00000180011	ZADH2	3.07792	3.09976	2.5537	1.53447	2.10692	1.82029	0.0111331	-0.676865
ENSG00000106853	PTGR1	0.200509	0.241236	0.256042	0.10854	0.143702	0.18382	0.0365577	-0.678254
ENSG00000076248	UNG	6.88805	7.63997	7.21782	4.50456	4.86743	4.20627	0.000772207	-0.679441
ENSG00000010318	PHF7	0.767529	0.6293	0.569829	0.465988	0.431928	0.329833	0.0311645	-0.67973
ENSG00000126254	RBM42	13.6976	13.5713	18.3677	8.66619	8.1085	11.6965	0.0473817	-0.680693
ENSG00000099901	RANBP1	31.6972	34.2915	35.8234	21.6609	19.506	22.3244	0.00155038	-0.681278
ENSG00000160072	ATAD3B	0.24487	0.251169	0.228389	0.18504	0.107044	0.159035	0.048251	-0.683334
ENSG00000136463	TACO1	3.57979	4.61939	4.28018	2.49824	2.34591	2.92372	0.0187247	-0.683954
ENSG00000162062	TEDC2	2.53591	3.13253	3.12089	1.8191	1.77146	1.87384	0.0279002	-0.68569
ENSG00000118162	KPTN	1.28573	0.968506	1.20009	0.744471	0.622908	0.775674	0.0270708	-0.688737
ENSG00000104524	PYCR3	4.99818	5.47834	5.82622	3.92901	2.93946	3.23834	0.00613188	-0.689786
ENSG00000117410	ATP6V0B	100.946	101.902	134.717	76.927	51.8396	80.4605	0.0424313	-0.690094
ENSG00000152795	HNRNPDL	36.8172	31.1805	39.2409	22.2999	19.8928	24.2167	0.0147362	-0.691365
ENSG00000100297	MCM5	9.40889	10.1414	11.6641	7.30008	6.10324	5.87173	0.0107685	-0.695478
ENSG00000148334	PTGES2	4.05349	4.42387	5.15185	2.70889	2.46974	3.197	0.0146491	-0.702431
ENSG00000197785	ATAD3A	1.95136	1.82374	1.66291	1.36	1.04008	0.938187	0.0140605	-0.70398
ENSG00000130204	TOMM40	9.76199	9.80705	12.2597	7.12108	5.65845	6.70695	0.0211442	-0.707856
ENSG00000181938	GINS3	0.250037	0.260107	0.335768	0.164332	0.165761	0.187533	0.0474321	-0.708598
ENSG00000189403	HMGB1	4.95654	5.19485	6.75452	3.03231	3.36255	3.90771	0.0426494	-0.714525
ENSG00000164466	SFXN1	1.43035	1.6173	1.6096	0.821156	1.0336	0.983283	0.00239819	-0.714584
ENSG00000085998	POMGNT1	1.383	1.25054	1.06342	0.848694	0.67521	0.722776	0.0180235	-0.718544
ENSG00000105821	DNAJC2	1.3103	1.40015	1.40791	0.799342	0.79954	0.903051	0.00033747	-0.719028
ENSG00000160818	GPATCH4	9.65537	11.093	8.07477	6.61238	6.07417	4.75912	0.0284693	-0.72436
ENSG00000100285	NEFH	2.34511	2.70774	2.30377	1.51556	1.58191	1.34106	0.00608994	-0.72896
ENSG00000131153	GINS2	3.2722	4.07584	4.5192	2.27575	2.19678	2.66742	0.0356537	-0.732998
ENSG00000029993	HMGB3	16.6648	15.6	18.0819	9.17048	10.193	10.7625	0.00260909	-0.740888
ENSG00000278619	MRM1	1.29123	1.62937	1.71482	0.881226	0.849682	1.04178	0.0254583	-0.741416
ENSG00000117362	APH1A	59.6888	54.9392	56.2285	28.405	30.7196	42.9054	0.0274399	-0.743792
ENSG00000189306	RRP7A	10.8075	11.4875	14.6292	7.78672	6.57214	7.61391	0.0409194	-0.748849
ENSG00000165724	ZMYND19	7.74707	7.30666	10.0275	5.27349	4.32033	5.2361	0.0426417	-0.758097
ENSG00000173145	NOC3L	0.589826	0.660163	0.476543	0.379533	0.363717	0.272918	0.0272217	-0.764739
ENSG00000167695	TLCD3A	0.455814	0.380562	0.395849	0.269483	0.19528	0.260398	0.00670841	-0.764894
ENSG00000049541	RFC2	2.96583	3.16055	3.55298	1.85555	1.81071	2.02441	0.00920663	-0.766311
ENSG00000132423	COQ3	0.384234	0.513836	0.490697	0.267383	0.229149	0.316244	0.0213462	-0.772876
ENSG00000053372	MRTO4	15.4378	18.8136	20.8453	11.6018	9.49808	11.1264	0.0271106	-0.773726
ENSG00000226887	ERVMER34-1	0.209204	0.213459	0.260043	0.144959	0.112655	0.141355	0.0122339	-0.774988
ENSG00000145506	NKD2	0.312468	0.331804	0.280097	0.204623	0.203777	0.131738	0.0161196	-0.77514
ENSG00000101557	USP14	1.92156	1.99876	2.00415	1.13538	1.17599	1.13415	0.000107168	-0.781961
ENSG00000052723	SIKE1	7.24389	7.50934	8.53351	3.60718	4.65444	5.25371	0.00704591	-0.784912
ENSG00000007264	MATK	0.413516	0.479762	0.581893	0.221256	0.282111	0.352677	0.0318592	-0.785125
ENSG00000114383	TUSC2	4.96156	5.57219	6.90445	2.83435	2.98749	4.27535	0.0311378	-0.788298
ENSG00000070761	CFAP20	3.5211	3.91105	4.11172	1.66541	1.94539	3.05801	0.0467968	-0.791624
ENSG00000197894	ADH5	6.44927	7.69154	7.51796	3.11501	4.20917	5.18768	0.0178903	-0.791656
ENSG00000160113	NR2F6	2.44345	2.56358	2.90801	1.24549	1.32033	2.00112	0.0244293	-0.793369
ENSG00000069482	GAL	6.07943	5.32837	6.19187	3.0847	2.77109	4.29681	0.0164376	-0.7937
ENSG00000156968	MPV17L	1.45293	1.63543	1.73416	0.900052	0.906081	0.96781	0.0103095	-0.797849
ENSG00000188064	WNT7B	0.729524	0.772921	0.585885	0.322383	0.451459	0.424082	0.0160295	-0.801812
ENSG00000001497	LAS1L	5.72765	5.8139	7.85131	3.74831	3.34865	4.022	0.048967	-0.802503
ENSG00000179041	RRS1	41.0212	42.5228	50.4197	28.4035	21.9957	26.3468	0.00830238	-0.803679
ENSG00000211456	SACM1L	1.18271	1.15813	1.06258	0.613989	0.673728	0.659821	0.00146405	-0.805337
ENSG00000105173	CCNE1	3.1088	3.5765	2.79014	1.79263	1.92515	1.66369	0.0186835	-0.816193
ENSG00000130829	DUSP9	2.54634	2.76966	2.44966	1.14426	1.40912	1.8472	0.0181538	-0.819416
ENSG00000090447	TFAP4	1.35185	1.41559	1.84632	0.856598	0.745496	1.0072	0.0324563	-0.822281
ENSG00000168671	UGT3A2	0.396713	0.386765	0.36139	0.178415	0.192391	0.276636	0.0230189	-0.82236
ENSG00000080824	HSP90AA1	24.8019	37.4521	31.5235	13.4226	20.0848	19.2376	0.0436734	-0.830206
ENSG00000131470	PSMC3IP	1.26717	1.30002	1.63623	0.86575	0.893514	0.604702	0.016695	-0.830354
ENSG00000066583	ISOC1	1.45181	1.71393	2.20887	0.756763	1.03196	1.22073	0.0495621	-0.836658
ENSG00000119915	ELOVL3	0.637755	0.735177	0.623786	0.238982	0.362378	0.511364	0.0474643	-0.843534
ENSG00000103429	BFAR	1.23667	1.24859	1.27885	0.616285	0.6346	0.845414	0.0149448	-0.844463
ENSG00000134057	CCNB1	13.6667	14.3772	16.0055	7.16601	8.19252	9.09604	0.00216773	-0.84902
ENSG00000090520	DNAJB11	5.0187	3.96959	5.6003	2.86986	1.85642	3.36689	0.0295903	-0.850063
ENSG00000132603	NIP7	20.6359	22.4584	24.8282	13.4225	10.6149	13.591	0.00340241	-0.852068
ENSG00000214309	MBLAC1	1.00513	0.836534	1.20929	0.521008	0.613089	0.549488	0.0444313	-0.857727
ENSG00000017483	SLC38A5	4.74309	4.3046	6.00083	3.02064	1.90132	3.36968	0.0296418	-0.859893
ENSG00000166845	C18orf54	0.491743	0.588838	0.495956	0.215735	0.347292	0.305485	0.0101565	-0.860141
ENSG00000105364	MRPL4	5.39342	5.46062	6.06383	3.27237	2.47028	3.5535	0.00463132	-0.863841
ENSG00000075914	EXOSC7	0.51581	0.490274	0.636208	0.294569	0.242302	0.360213	0.0136749	-0.872396
ENSG00000060971	ACAA1	0.779299	0.643097	0.933742	0.37832	0.351669	0.551082	0.0302141	-0.879074
ENSG00000174177	CTU2	2.53992	2.60021	3.54457	1.82059	1.30206	1.59134	0.0382989	-0.881525
ENSG00000111231	GPN3	4.47198	4.80481	5.95112	2.34652	2.51281	3.35739	0.0163495	-0.890085
ENSG00000163131	CTSS	4.11129	3.47525	4.9853	1.76949	1.82219	3.15538	0.0369665	-0.897866
ENSG00000123136	DDX39A	16.1352	15.8094	21.8195	8.85326	8.8033	11.1715	0.0367222	-0.899168
ENSG00000183598	H3C13	0.529712	0.540269	0.450075	0.301069	0.183581	0.329073	0.0161345	-0.901515
ENSG00000130429	ARPC1B	14.5332	12.0398	17.266	6.10118	6.58347	10.7481	0.0322104	-0.903682
ENSG00000182968	SOX1	0.323444	0.281275	0.234318	0.16545	0.106195	0.174494	0.0184897	-0.911237
ENSG00000069011	PITX1	0.990981	1.29234	1.25428	0.671224	0.547138	0.662329	0.0166234	-0.911511
ENSG00000107672	NSMCE4A	0.980683	1.02636	1.19988	0.524169	0.543796	0.636582	0.00687207	-0.911797
ENSG00000176953	NFATC2IP	2.19168	2.22446	2.08474	1.13782	1.1023	1.18996	0.000133655	-0.922395
ENSG00000065054	SLC9A3R2	0.534375	0.665941	0.744199	0.305932	0.305391	0.405618	0.0200163	-0.935174
ENSG00000186603	HPDL	5.96959	5.99768	7.4492	3.836	2.34677	3.95756	0.0123154	-0.937176
ENSG00000120256	LRP11	1.05256	1.01282	1.23759	0.423782	0.524376	0.769507	0.0171442	-0.94332
ENSG00000137273	FOXF2	0.360922	0.443023	0.500642	0.203943	0.196353	0.273752	0.0174506	-0.952673
ENSG00000133169	BEX1	38.613	54.954	59.0077	20.5688	23.0468	34.2801	0.036042	-0.969902
ENSG00000125445	MRPS7	18.189	21.6759	23.6382	10.8048	10.5365	11.0118	0.0220755	-0.972924
ENSG00000068001	HYAL2	2.30225	2.09596	2.95709	1.45818	0.869973	1.41848	0.0235252	-0.973192
ENSG00000186106	ANKRD46	0.611125	0.649735	0.8644	0.311123	0.338304	0.430709	0.0312855	-0.976427
ENSG00000166133	RPUSD2	3.25736	3.57626	4.60158	2.03236	1.6265	2.14072	0.0307668	-0.97946
ENSG00000165912	PACSIN3	0.512607	0.425728	0.46043	0.233078	0.228411	0.247681	0.00905154	-0.979951
ENSG00000203883	SOX18	0.399256	0.431166	0.377145	0.174196	0.195344	0.240734	0.00166926	-0.984572
ENSG00000142634	EFHD2	10.1959	9.26469	12.5178	4.49417	4.52487	7.08576	0.0153965	-0.989605
ENSG00000171208	NETO2	0.425458	0.520502	0.576469	0.223233	0.245834	0.295136	0.0155433	-0.994348
ENSG00000166965	RCCD1	2.61357	2.62502	2.64834	1.17355	1.38304	1.39792	0.00259625	-0.995967
ENSG00000172301	COPRS	6.35017	7.4928	9.73661	2.75326	3.31124	5.29607	0.0346806	-1.0535
ENSG00000128951	DUT	13.8042	15.538	16.8148	5.52989	6.92083	9.50305	0.0064432	-1.07208
ENSG00000184357	H1-5	0.568345	0.749951	0.814893	0.181703	0.369318	0.463408	0.0288099	-1.07234
ENSG00000171421	MRPL36	10.1029	10.5774	14.0613	4.8566	4.79219	6.82067	0.0222441	-1.07687
ENSG00000090621	PABPC4	43.4167	46.8815	55.0345	15.8673	21.2461	30.6451	0.0105977	-1.10088
ENSG00000042088	TDP1	0.415781	0.424919	0.322064	0.144498	0.197666	0.198239	0.0107414	-1.10545
ENSG00000100442	FKBP3	3.54266	3.86674	4.80837	1.50345	1.60443	2.54449	0.0127202	-1.11205
ENSG00000048991	R3HDM1	0.199821	0.226042	0.257692	0.0800601	0.112506	0.119327	0.00520715	-1.132
ENSG00000115652	UXS1	0.606927	0.621954	0.564259	0.234162	0.208599	0.351161	0.00913045	-1.17542
ENSG00000108773	KAT2A	5.8196	7.51651	7.17414	1.99759	3.13963	3.79197	0.00635655	-1.19974
ENSG00000138413	IDH1	5.31977	4.97323	4.6803	1.81663	2.0324	2.51032	0.000508982	-1.23544
ENSG00000174839	DENND6A	0.372333	0.413023	0.444722	0.159173	0.179241	0.157313	0.00378732	-1.31113
ENSG00000119862	LGALSL	0.558009	0.679961	0.888347	0.308806	0.295171	0.249346	0.0438593	-1.31719
ENSG00000148459	PDSS1	0.271241	0.305466	0.33277	0.0997168	0.125395	0.138533	0.00199641	-1.32251
ENSG00000171119	NRTN	0.288806	0.319109	0.37626	0.120374	0.111212	0.15948	0.00557757	-1.3315
ENSG00000115084	SLC35F5	0.329614	0.297422	0.379865	0.134216	0.124751	0.138347	0.0118842	-1.34157
ENSG00000063241	ISOC2	7.20872	7.58042	9.7402	2.63239	2.63894	4.21012	0.00895338	-1.37133
ENSG00000262814	MRPL12	2.3378	2.66248	4.06337	0.670626	0.693601	1.54601	0.0405325	-1.63895
ENSG00000090266	NDUFB2	0.738234	0.843423	1.2839	0.124845	0.17912	0.37318	0.0326287	-2.08128
ENSG00000274618	H4C6	0.697794	1.28106	0.830042	0.15864	0.161222	0.288993	0.04653	-2.20583
ENSG00000278463	H2AC4	0.492421	0.508513	0.282413	0.188915	0.0639964	0	0.0225096	-2.34321
ENSG00000064961	HMG20B	10.3169	14.8526	15.8019	0.196038	0.346657	1.02851	0.014577	-4.70467
